# Supplementary material for: Merging nucleophilic phosphine catalysis and photocatalysis for the rapid assembly of 2-oxabicyclo-[2.1.1]hexane scaffolds from feedstock allyl alcohols
Source: Chem Sci. 2024 Nov 4;15(46):19564–70. doi: 10.1039/d4sc06684g (PMC11575532; doi:10.1039/d4sc06684g)
Supplement: SC-015-D4SC06684G-s002 [file SC-015-D4SC06684G-s002.cif]

# Supplementary Information (SI) for Chemical Science.
# This journal is © The Royal Society of Chemistry 2024

####################################################################### 
# 
# This file contains crystal structure data downloaded from the 
# Cambridge Structural Database (CSD) hosted by the Cambridge 
# Crystallographic Data Centre (CCDC).
# 
# Full information about CCDC data access policies and citation 
# guidelines are available at http://www.ccdc.cam.ac.uk/access/V1 
# 
# Audit and citation data items may have been added by the CCDC. 
# Please retain this information to preserve the provenance of 
# this file and to allow appropriate attribution of the data. 
# 
#######################################################################

data_az14466875_100k
_database_code_depnum_ccdc_archive 'CCDC 2382092'
loop_
_audit_author_name
_audit_author_address
'Okky Dwichandra Putra'
;AstraZeneca
Sweden
;
_audit_update_record             
;
2024-09-05 deposited with the CCDC.	2024-11-01 downloaded from the CCDC.
;
_audit_creation_date             2024-05-23
_audit_creation_method           
;
Olex2 1.5
(compiled 2024.02.16 svn.r378c4104 for OlexSys, GUI svn.r6928)
;
_shelx_SHELXL_version_number     2018/3
loop_
_audit_author_email
''
okky.putra@astrazeneca.com
_chemical_name_common            ?
_chemical_name_systematic        ?
_chemical_formula_moiety         'C14 H15 N O'
_chemical_formula_sum            'C14 H15 N O'
_chemical_formula_weight         213.27
_chemical_melting_point          ?
_chemical_oxdiff_formula         'C H N O'
_chemical_oxdiff_usercomment     David
loop_
_atom_type_symbol
_atom_type_description
_atom_type_scat_dispersion_real
_atom_type_scat_dispersion_imag
_atom_type_scat_source
C C 0.0181 0.0091 'International Tables Vol C Tables 4.2.6.8 and 6.1.1.4'
H H 0.0000 0.0000 'International Tables Vol C Tables 4.2.6.8 and 6.1.1.4'
N N 0.0311 0.0180 'International Tables Vol C Tables 4.2.6.8 and 6.1.1.4'
O O 0.0492 0.0322 'International Tables Vol C Tables 4.2.6.8 and 6.1.1.4'

_shelx_space_group_comment       
;
The symmetry employed for this shelxl refinement is uniquely defined
by the following loop, which should always be used as a source of
symmetry information in preference to the above space-group names.
They are only intended as comments.
;
_space_group_crystal_system      monoclinic
_space_group_IT_number           14
_space_group_name_H-M_alt        'P 1 21/c 1'
_space_group_name_Hall           '-P 2ybc'
loop_
_space_group_symop_operation_xyz
'x, y, z'
'-x, y+1/2, -z+1/2'
'-x, -y, -z'
'x, -y-1/2, z-1/2'

_cell_length_a                   11.83321(10)
_cell_length_b                   6.75791(5)
_cell_length_c                   14.58577(12)
_cell_angle_alpha                90
_cell_angle_beta                 106.2749(9)
_cell_angle_gamma                90
_cell_volume                     1119.653(17)
_cell_formula_units_Z            4
_cell_measurement_reflns_used    31963
_cell_measurement_temperature    100(2)
_cell_measurement_theta_max      77.6890
_cell_measurement_theta_min      3.1630
_shelx_estimated_absorpt_T_max   0.971
_shelx_estimated_absorpt_T_min   0.908
_exptl_absorpt_coefficient_mu    0.624
_exptl_absorpt_correction_T_max  1.000
_exptl_absorpt_correction_T_min  0.782
_exptl_absorpt_correction_type   gaussian
_exptl_absorpt_process_details   
;
CrysAlisPro 1.171.43.104a (Rigaku Oxford Diffraction, 2023)
Numerical absorption correction based on gaussian integration over
a multifaceted crystal model
Empirical absorption correction using spherical harmonics,
implemented in SCALE3 ABSPACK scaling algorithm.
;
_exptl_absorpt_special_details   ?
_exptl_crystal_colour            'clear colourless'
_exptl_crystal_colour_lustre     clear
_exptl_crystal_colour_primary    colourless
_exptl_crystal_density_diffrn    1.265
_exptl_crystal_density_meas      ?
_exptl_crystal_density_method    ?
_exptl_crystal_description       block
_exptl_crystal_F_000             456
loop_
_exptl_crystal_face_index_h
_exptl_crystal_face_index_k
_exptl_crystal_face_index_l
_exptl_crystal_face_perp_dist
2 0 1 0.0410
-2 0 -1 0.0279
1 -2 -2 0.0829
0 4 5 0.0476
3 0 -5 0.0258
-3 0 5 0.0217
-1 -2 2 0.0733
4 2 -5 0.0431
0 0 1 0.0261

_exptl_crystal_preparation       
'The material was recrystallised from a mixture of acetonitrile and diethylether  by slow evaporation'
_exptl_crystal_recrystallization_method 
'The material was recrystallised from a mixture of acetonitrile and diethylether  by slow evaporation'
_exptl_crystal_size_max          0.158
_exptl_crystal_size_mid          0.072
_exptl_crystal_size_min          0.048
loop_
_exptl_oxdiff_crystal_face_indexfrac_h
_exptl_oxdiff_crystal_face_indexfrac_k
_exptl_oxdiff_crystal_face_indexfrac_l
_exptl_oxdiff_crystal_face_x
_exptl_oxdiff_crystal_face_y
_exptl_oxdiff_crystal_face_z
1.9980 0.0003 1.0005 -0.2713 0.1602 0.0548
-1.9980 -0.0003 -1.0005 0.2713 -0.1602 -0.0548
1.0031 -1.9985 -1.9982 0.0600 -0.0683 0.4994
-0.0083 3.9974 4.9968 -0.3913 0.2969 -0.9439
3.0034 0.0001 -4.9959 0.2451 0.4442 0.2919
-3.0034 -0.0001 4.9959 -0.2451 -0.4442 -0.2919
-0.9998 -1.9986 1.9988 -0.1702 -0.3854 0.2832
4.0012 1.9988 -4.9957 0.2147 0.7668 -0.0558
-0.0010 0.0001 0.9995 -0.1003 -0.0314 -0.0323

_exptl_transmission_factor_max   ?
_exptl_transmission_factor_min   ?
_diffrn_reflns_av_R_equivalents  0.0222
_diffrn_reflns_av_unetI/netI     0.0073
_diffrn_reflns_Laue_measured_fraction_full 1.000
_diffrn_reflns_Laue_measured_fraction_max 0.987
_diffrn_reflns_limit_h_max       15
_diffrn_reflns_limit_h_min       -14
_diffrn_reflns_limit_k_max       8
_diffrn_reflns_limit_k_min       -8
_diffrn_reflns_limit_l_max       18
_diffrn_reflns_limit_l_min       -18
_diffrn_reflns_number            44123
_diffrn_reflns_point_group_measured_fraction_full 1.000
_diffrn_reflns_point_group_measured_fraction_max 0.987
_diffrn_reflns_theta_full        67.684
_diffrn_reflns_theta_max         78.687
_diffrn_reflns_theta_min         3.892
_diffrn_ambient_environment      N~2~
_diffrn_ambient_temperature      100(2)
_diffrn_detector                 'Hybrid Pixel Array Detector'
_diffrn_detector_area_resol_mean 10.0000
_diffrn_detector_type            'HyPix-Arc 100'
_diffrn_measured_fraction_theta_full 1.000
_diffrn_measured_fraction_theta_max 0.987
_diffrn_measurement_details      
;
List of Runs (angles in degrees, time in seconds):

  # Type    Start    End  Width  t~exp~   \w     \q     \k     \f   Frames
#--------------------------------------------------------------------------
  1  \w    -23.00  65.00   0.50    1.16    --   52.65 -41.00  -0.00  176
  2  \w     41.00 129.00   0.50    1.16    --   52.65  41.00 153.00  176
  3  \w    -90.00  -1.00   0.50    1.16    --  -77.66  41.00 153.00  178
  4  \w    -90.00  -1.00   0.50    1.16    --  -77.66  41.00 153.00  178
  5  \w   -154.00 -65.00   0.50    1.16    --  -77.66 -41.00  -0.00  178
  6  \w     26.00 115.00   0.50    3.08    --  102.45 -41.00  -0.00  178
  7  \w     90.00 178.00   0.50    3.08    --  102.45  41.00 153.00  176
  8  \w     90.00 178.00   0.50    3.08    --  102.45  41.00 153.00  176
  9  \w    -19.00  20.00   0.50    1.16    --   18.00 100.00-157.87   78
 10  \w     -4.00  24.00   0.50    1.16    --   30.00  95.00-104.49   56
 11  \w     14.00  43.00   0.50    1.16    --   38.00  79.00 -83.88   58
 12  \w   -129.00 -41.00   0.50    1.16    --  -53.15 -41.00  -0.00  176
 13  \w    -65.00  23.00   0.50    1.16    --  -53.15  41.00 153.00  176
 14  \w   -129.00 -41.00   0.50    1.16    --  -53.15 -41.00  -0.00  176
 15  \w     38.00 127.00   0.50    1.16    --   58.00  72.00 -78.17  178
 16  \w   -145.00 -56.00   0.50    1.16    --  -74.00 -64.00-144.51  178
 17  \w    -94.00  -5.00   0.50    1.16    --  -77.66  61.00-120.00  178
 18  \w   -150.00 -61.00   0.50    1.16    --  -77.66 -61.00 -90.00  178
 19  \w   -143.00 -86.00   0.50    1.16    --  -77.66 -95.00 120.00  114
 20  \w   -156.00 -68.00   0.50    3.08    --  -86.25 -68.00-167.28  176
 21  \w   -155.00 -67.00   0.50    3.08    --  -86.25 -71.00-114.40  176
 22  \w   -156.00 -68.00   0.50    3.08    --  -86.25 -68.00-167.28  176
 23  \w     30.00 119.00   0.50    3.08    --  102.45 -61.00 150.00  178
 24  \w     80.00 169.00   0.50    3.08    --  102.45  77.00-120.00  178
 25  \w     54.00 178.00   0.50    3.08    --  102.45  15.00 -90.00  248
 26  \w     80.00 169.00   0.50    3.08    --  102.45  77.00 -60.00  178
 27  \w     86.00 175.00   0.50    3.08    --  102.45  61.00 -90.00  178
 28  \w     37.00 105.00   0.50    3.08    --  102.45 -95.00   0.00  136
 29  \w     95.00 172.00   0.50    3.08    --  102.45 125.00   0.00  154
 30  \w     37.00 105.00   0.50    3.08    --  102.45 -95.00  30.00  136
 31  \w     80.00 169.00   0.50    3.08    --  102.45  77.00 -90.00  178
 32  \w     80.00 169.00   0.50    3.08    --  102.45  77.00-150.00  178
 33  \w     86.00 175.00   0.50    3.08    --  102.45  61.00 -60.00  178
 34  \w     80.00 169.00   0.50    3.08    --  102.45  77.00-180.00  178
 35  \w     95.00 172.00   0.50    3.08    --  102.45 125.00  30.00  154
 36  \w     37.00 105.00   0.50    3.08    --  102.45 -95.00  90.00  136
 37  \w     95.00 172.00   0.50    3.08    --  102.45 125.00 120.00  154
 38  \w     86.00 175.00   0.50    3.08    --  102.45  61.00-120.00  178
 39  \w     34.00 111.00   0.50    3.08    --  102.45-125.00  90.00  154
 40  \w     37.00 105.00   0.50    3.08    --  102.45 -95.00-180.00  136
 41  \w     30.00 119.00   0.50    3.08    --  102.45 -61.00 150.00  178
 42  \w     86.00 175.00   0.50    3.08    --  102.45  61.00-120.00  178
 43  \w     95.00 172.00   0.50    3.08    --  102.45 125.00  60.00  154
 44  \w      5.00  32.00   0.50    1.16    --   34.00  87.00  28.73   54
 45  \w     13.00  41.00   0.50    1.16    --   38.00  80.00 125.42   56
 46  \w     13.00  39.00   0.50    1.16    --   38.00  81.00-153.26   52
 47  \w     15.00  43.00   0.50    1.16    --   38.00  78.00  44.57   56
 48  \w     43.00 131.00   0.50    1.16    --   62.00  71.00  -1.59  176
 49  \w     46.00 135.00   0.50    1.16    --   66.00  72.00  55.30  178
 50  \w   -140.00 -52.00   0.50    1.16    --  -70.00 -67.00 116.59  176
 51  \w   -141.00 -52.00   0.50    1.16    --  -70.00 -65.00 -55.09  178
 52  \w   -145.00 -56.00   0.50    1.16    --  -74.00 -66.00 -11.45  178
 53  \w   -145.00 -56.00   0.50    1.16    --  -74.00 -64.00  64.86  178
 54  \w   -100.00 -11.00   0.50    1.16    --  -77.66  77.00  30.00  178
 55  \w   -147.00 -59.00   0.50    1.16    --  -78.00 -71.00 152.06  176
 56  \w     86.00 175.00   0.50    3.08    --  102.45  61.00   0.00  178
 57  \w     80.00 169.00   0.50    3.08    --  102.45  77.00  30.00  178
 58  \w     80.00 169.00   0.50    3.08    --  102.45  77.00 -30.00  178
 59  \w     34.00 111.00   0.50    3.08    --  102.45-125.00 -30.00  154
 60  \w     80.00 169.00   0.50    3.08    --  102.45  77.00 150.00  178
 61  \w     80.00 169.00   0.50    3.08    --  102.45  77.00  60.00  178
 62  \w     80.00 169.00   0.50    3.08    --  102.45  77.00  90.00  178
 63  \w     41.00 135.00   0.50    3.08    --  107.25 -85.00 121.50  188
;
_diffrn_measurement_device       'four-circle diffractometer'
_diffrn_measurement_device_type  'XtaLAB Synergy, Dualflex, HyPix-Arc 100'
_diffrn_measurement_method       '\w scans'
_diffrn_orient_matrix_type       
'CrysAlisPro convention (1999,Acta A55,543-557)'
_diffrn_orient_matrix_UB_11      -0.0854757000
_diffrn_orient_matrix_UB_12      0.0274804000
_diffrn_orient_matrix_UB_13      -0.1004406000
_diffrn_orient_matrix_UB_21      0.0958399000
_diffrn_orient_matrix_UB_22      0.1135783000
_diffrn_orient_matrix_UB_23      -0.0312890000
_diffrn_orient_matrix_UB_31      0.0435955000
_diffrn_orient_matrix_UB_32      -0.1957517000
_diffrn_orient_matrix_UB_33      -0.0322325000
_diffrn_radiation_monochromator  mirror
_diffrn_radiation_probe          x-ray
_diffrn_radiation_type           'Cu K\a'
_diffrn_radiation_wavelength     1.54184
_diffrn_source                   'micro-focus sealed X-ray tube'
_diffrn_source_type              'PhotonJet (Cu) X-ray Source'
_diffrn_special_details          ?
_reflns_Friedel_coverage         0.000
_reflns_Friedel_fraction_full    .
_reflns_Friedel_fraction_max     .
_reflns_number_gt                2310
_reflns_number_total             2383
_reflns_special_details          
;
 Reflections were merged by SHELXL according to the crystal
 class for the calculation of statistics and refinement.
 
 _reflns_Friedel_fraction is defined as the number of unique
 Friedel pairs measured divided by the number that would be
 possible theoretically, ignoring centric projections and
 systematic absences.
;
_reflns_threshold_expression     'I > 2\s(I)'
_computing_cell_refinement       'CrysAlisPro 1.171.43.104a (Rigaku OD, 2023)'
_computing_data_collection       
'CrysAlisPro system (CCD 43.104a 64-bit (release 22-12-2023))'
_computing_data_reduction        'CrysAlisPro 1.171.43.104a (Rigaku OD, 2023)'
_computing_molecular_graphics    'Olex2 1.5 (Dolomanov et al., 2009)'
_computing_publication_material  'Olex2 1.5 (Dolomanov et al., 2009)'
_computing_structure_refinement  'SHELXL 2018/3 (Sheldrick, 2015)'
_computing_structure_solution    'SHELXT 2018/2 (Sheldrick, 2018)'
_refine_diff_density_max         0.309
_refine_diff_density_min         -0.181
_refine_diff_density_rms         0.035
_refine_ls_extinction_coef       0.0024(3)
_refine_ls_extinction_expression Fc^*^=kFc[1+0.001xFc^2^\l^3^/sin(2\q)]^-1/4^
_refine_ls_extinction_method     'SHELXL-2018/3 (Sheldrick 2018)'
_refine_ls_goodness_of_fit_ref   1.051
_refine_ls_hydrogen_treatment    constr
_refine_ls_matrix_type           full
_refine_ls_number_parameters     148
_refine_ls_number_reflns         2383
_refine_ls_number_restraints     0
_refine_ls_R_factor_all          0.0339
_refine_ls_R_factor_gt           0.0332
_refine_ls_restrained_S_all      1.051
_refine_ls_shift/su_max          0.000
_refine_ls_shift/su_mean         0.000
_refine_ls_structure_factor_coef Fsqd
_refine_ls_weighting_details     
'w=1/[\s^2^(Fo^2^)+(0.0325P)^2^+0.4727P] where P=(Fo^2^+2Fc^2^)/3'
_refine_ls_weighting_scheme      calc
_refine_ls_wR_factor_gt          0.0800
_refine_ls_wR_factor_ref         0.0804
_refine_special_details          ?
_olex2_refinement_description    
;
1. Fixed Uiso
 At 1.2 times of:
  All C(H) groups, All C(H,H) groups
 At 1.5 times of:
  All C(H,H,H) groups
2.a Ternary CH refined with riding coordinates:
 C8(H8), C13(H13)
2.b Secondary CH2 refined with riding coordinates:
 C9(H9A,H9B)
2.c Aromatic/amide H refined with riding coordinates:
 C1(H1), C2(H2), C3(H3), C4(H4), C5(H5)
2.d Idealised Me refined as rotating group:
 C11(H11A,H11B,H11C), C12(H12A,H12B,H12C)
;
_atom_sites_solution_hydrogens   geom
_atom_sites_solution_primary     dual
_atom_sites_solution_secondary   ?
loop_
_atom_site_label
_atom_site_type_symbol
_atom_site_fract_x
_atom_site_fract_y
_atom_site_fract_z
_atom_site_U_iso_or_equiv
_atom_site_adp_type
_atom_site_occupancy
_atom_site_site_symmetry_order
_atom_site_calc_flag
_atom_site_refinement_flags_posn
_atom_site_refinement_flags_adp
_atom_site_refinement_flags_occupancy
_atom_site_disorder_assembly
_atom_site_disorder_group
O1 O 0.80115(6) 0.52177(10) 0.47361(4) 0.01894(17) Uani 1 1 d . . . . .
N1 N 0.53170(8) 0.26862(14) 0.42488(7) 0.0273(2) Uani 1 1 d . . . . .
C1 C 0.90407(8) 0.39681(14) 0.33182(7) 0.0197(2) Uani 1 1 d . . . . .
H1 H 0.952679 0.409144 0.395562 0.024 Uiso 1 1 calc R U . . .
C2 C 0.94512(9) 0.29549(15) 0.26458(7) 0.0229(2) Uani 1 1 d . . . . .
H2 H 1.021624 0.238725 0.282598 0.027 Uiso 1 1 calc R U . . .
C3 C 0.87466(9) 0.27692(15) 0.17111(7) 0.0236(2) Uani 1 1 d . . . . .
H3 H 0.902750 0.207002 0.125391 0.028 Uiso 1 1 calc R U . . .
C4 C 0.76318(9) 0.36084(15) 0.14480(7) 0.0239(2) Uani 1 1 d . . . . .
H4 H 0.715056 0.348696 0.080890 0.029 Uiso 1 1 calc R U . . .
C5 C 0.72166(9) 0.46260(15) 0.21159(7) 0.0215(2) Uani 1 1 d . . . . .
H5 H 0.645402 0.520269 0.193060 0.026 Uiso 1 1 calc R U . . .
C6 C 0.79169(8) 0.48048(14) 0.30601(7) 0.0177(2) Uani 1 1 d . . . . .
C7 C 0.74679(8) 0.58987(14) 0.37727(6) 0.0171(2) Uani 1 1 d . . . . .
C8 C 0.66170(8) 0.76588(14) 0.45003(7) 0.0192(2) Uani 1 1 d . . . . .
H8 H 0.607200 0.866797 0.464333 0.023 Uiso 1 1 calc R U . . .
C9 C 0.74224(9) 0.64424(15) 0.52946(7) 0.0209(2) Uani 1 1 d . . . . .
H9A H 0.798835 0.728650 0.576009 0.025 Uiso 1 1 calc R U . . .
H9B H 0.697102 0.562833 0.563337 0.025 Uiso 1 1 calc R U . . .
C10 C 0.74763(8) 0.82108(14) 0.38888(7) 0.0182(2) Uani 1 1 d . . . . .
C11 C 0.86611(9) 0.91353(15) 0.43874(7) 0.0226(2) Uani 1 1 d . . . . .
H11A H 0.907561 0.829865 0.492542 0.034 Uiso 1 1 calc R U . . .
H11B H 0.853807 1.045285 0.462322 0.034 Uiso 1 1 calc R U . . .
H11C H 0.913300 0.925004 0.393472 0.034 Uiso 1 1 calc R U . . .
C12 C 0.69160(9) 0.93783(15) 0.29784(7) 0.0234(2) Uani 1 1 d . . . . .
H12A H 0.741083 0.927198 0.254269 0.035 Uiso 1 1 calc R U . . .
H12B H 0.684472 1.077176 0.313965 0.035 Uiso 1 1 calc R U . . .
H12C H 0.613293 0.884022 0.266854 0.035 Uiso 1 1 calc R U . . .
C13 C 0.61402(8) 0.59704(14) 0.37510(7) 0.0192(2) Uani 1 1 d . . . . .
H13 H 0.563072 0.649709 0.313211 0.023 Uiso 1 1 calc R U . . .
C14 C 0.56675(8) 0.41516(15) 0.40404(7) 0.0215(2) Uani 1 1 d . . . . .

loop_
_atom_site_aniso_label
_atom_site_aniso_U_11
_atom_site_aniso_U_22
_atom_site_aniso_U_33
_atom_site_aniso_U_23
_atom_site_aniso_U_13
_atom_site_aniso_U_12
O1 0.0214(3) 0.0207(3) 0.0140(3) 0.0015(3) 0.0036(3) 0.0022(3)
N1 0.0250(4) 0.0248(5) 0.0323(5) 0.0009(4) 0.0083(4) -0.0043(4)
C1 0.0215(5) 0.0184(5) 0.0185(4) 0.0004(4) 0.0042(4) -0.0027(4)
C2 0.0232(5) 0.0205(5) 0.0257(5) -0.0005(4) 0.0078(4) -0.0002(4)
C3 0.0326(5) 0.0190(5) 0.0217(5) -0.0021(4) 0.0117(4) -0.0020(4)
C4 0.0331(5) 0.0204(5) 0.0161(4) 0.0005(4) 0.0034(4) -0.0020(4)
C5 0.0245(5) 0.0188(5) 0.0193(5) 0.0018(4) 0.0030(4) 0.0005(4)
C6 0.0218(5) 0.0142(4) 0.0172(4) 0.0013(3) 0.0054(4) -0.0026(4)
C7 0.0177(4) 0.0168(4) 0.0151(4) 0.0016(3) 0.0020(3) -0.0013(3)
C8 0.0200(4) 0.0178(5) 0.0197(4) -0.0014(4) 0.0053(4) -0.0009(4)
C9 0.0240(5) 0.0216(5) 0.0176(4) -0.0014(4) 0.0067(4) 0.0000(4)
C10 0.0201(4) 0.0164(4) 0.0175(4) -0.0007(4) 0.0044(4) -0.0013(4)
C11 0.0231(5) 0.0217(5) 0.0226(5) -0.0023(4) 0.0057(4) -0.0055(4)
C12 0.0287(5) 0.0177(5) 0.0221(5) 0.0028(4) 0.0044(4) -0.0003(4)
C13 0.0187(4) 0.0177(5) 0.0199(4) 0.0004(4) 0.0034(4) -0.0013(4)
C14 0.0184(4) 0.0228(5) 0.0223(5) -0.0017(4) 0.0041(4) -0.0010(4)

_geom_special_details            
;
 All esds (except the esd in the dihedral angle between two l.s. planes)
 are estimated using the full covariance matrix.  The cell esds are taken
 into account individually in the estimation of esds in distances, angles
 and torsion angles; correlations between esds in cell parameters are only
 used when they are defined by crystal symmetry.  An approximate (isotropic)
 treatment of cell esds is used for estimating esds involving l.s. planes.
;
loop_
_geom_bond_atom_site_label_1
_geom_bond_atom_site_label_2
_geom_bond_distance
_geom_bond_site_symmetry_2
_geom_bond_publ_flag
O1 C7 1.4469(10) . ?
O1 C9 1.4672(11) . ?
N1 C14 1.1471(14) . ?
C1 H1 0.9500 . ?
C1 C2 1.3905(14) . ?
C1 C6 1.3962(13) . ?
C2 H2 0.9500 . ?
C2 C3 1.3902(14) . ?
C3 H3 0.9500 . ?
C3 C4 1.3876(15) . ?
C4 H4 0.9500 . ?
C4 C5 1.3898(14) . ?
C5 H5 0.9500 . ?
C5 C6 1.3994(13) . ?
C6 C7 1.4894(13) . ?
C7 C10 1.5714(13) . ?
C7 C13 1.5632(13) . ?
C8 H8 1.0000 . ?
C8 C9 1.5190(13) . ?
C8 C10 1.5738(13) . ?
C8 C13 1.5713(13) . ?
C9 H9A 0.9900 . ?
C9 H9B 0.9900 . ?
C10 C11 1.5209(13) . ?
C10 C12 1.5271(13) . ?
C11 H11A 0.9800 . ?
C11 H11B 0.9800 . ?
C11 H11C 0.9800 . ?
C12 H12A 0.9800 . ?
C12 H12B 0.9800 . ?
C12 H12C 0.9800 . ?
C13 H13 1.0000 . ?
C13 C14 1.4609(14) . ?

loop_
_geom_angle_atom_site_label_1
_geom_angle_atom_site_label_2
_geom_angle_atom_site_label_3
_geom_angle
_geom_angle_site_symmetry_1
_geom_angle_site_symmetry_3
_geom_angle_publ_flag
C7 O1 C9 102.04(7) . . ?
C2 C1 H1 119.9 . . ?
C2 C1 C6 120.26(9) . . ?
C6 C1 H1 119.9 . . ?
C1 C2 H2 119.9 . . ?
C3 C2 C1 120.28(9) . . ?
C3 C2 H2 119.9 . . ?
C2 C3 H3 120.1 . . ?
C4 C3 C2 119.78(9) . . ?
C4 C3 H3 120.1 . . ?
C3 C4 H4 119.9 . . ?
C3 C4 C5 120.26(9) . . ?
C5 C4 H4 119.9 . . ?
C4 C5 H5 119.9 . . ?
C4 C5 C6 120.29(9) . . ?
C6 C5 H5 119.9 . . ?
C1 C6 C5 119.14(9) . . ?
C1 C6 C7 120.79(8) . . ?
C5 C6 C7 120.06(9) . . ?
O1 C7 C6 111.80(8) . . ?
O1 C7 C10 102.94(7) . . ?
O1 C7 C13 101.55(7) . . ?
C6 C7 C10 125.17(8) . . ?
C6 C7 C13 123.66(8) . . ?
C13 C7 C10 86.98(7) . . ?
C9 C8 H8 120.9 . . ?
C9 C8 C10 101.16(8) . . ?
C9 C8 C13 99.42(8) . . ?
C10 C8 H8 120.9 . . ?
C13 C8 H8 120.9 . . ?
C13 C8 C10 86.62(7) . . ?
O1 C9 C8 100.14(7) . . ?
O1 C9 H9A 111.7 . . ?
O1 C9 H9B 111.7 . . ?
C8 C9 H9A 111.7 . . ?
C8 C9 H9B 111.7 . . ?
H9A C9 H9B 109.5 . . ?
C7 C10 C8 80.78(7) . . ?
C11 C10 C7 115.92(8) . . ?
C11 C10 C8 118.80(8) . . ?
C11 C10 C12 108.72(8) . . ?
C12 C10 C7 115.59(8) . . ?
C12 C10 C8 115.04(8) . . ?
C10 C11 H11A 109.5 . . ?
C10 C11 H11B 109.5 . . ?
C10 C11 H11C 109.5 . . ?
H11A C11 H11B 109.5 . . ?
H11A C11 H11C 109.5 . . ?
H11B C11 H11C 109.5 . . ?
C10 C12 H12A 109.5 . . ?
C10 C12 H12B 109.5 . . ?
C10 C12 H12C 109.5 . . ?
H12A C12 H12B 109.5 . . ?
H12A C12 H12C 109.5 . . ?
H12B C12 H12C 109.5 . . ?
C7 C13 C8 81.11(7) . . ?
C7 C13 H13 112.2 . . ?
C8 C13 H13 112.2 . . ?
C14 C13 C7 115.60(8) . . ?
C14 C13 C8 120.13(8) . . ?
C14 C13 H13 112.2 . . ?
N1 C14 C13 177.57(11) . . ?

loop_
_geom_torsion_atom_site_label_1
_geom_torsion_atom_site_label_2
_geom_torsion_atom_site_label_3
_geom_torsion_atom_site_label_4
_geom_torsion
_geom_torsion_site_symmetry_1
_geom_torsion_site_symmetry_2
_geom_torsion_site_symmetry_3
_geom_torsion_site_symmetry_4
_geom_torsion_publ_flag
O1 C7 C10 C8 -64.91(7) . . . . ?
O1 C7 C10 C11 52.72(10) . . . . ?
O1 C7 C10 C12 -178.35(7) . . . . ?
O1 C7 C13 C8 66.32(7) . . . . ?
O1 C7 C13 C14 -52.92(10) . . . . ?
C1 C2 C3 C4 0.34(15) . . . . ?
C1 C6 C7 O1 -26.88(12) . . . . ?
C1 C6 C7 C10 98.35(11) . . . . ?
C1 C6 C7 C13 -148.58(9) . . . . ?
C2 C1 C6 C5 -0.62(14) . . . . ?
C2 C1 C6 C7 -179.82(9) . . . . ?
C2 C3 C4 C5 -0.24(15) . . . . ?
C3 C4 C5 C6 -0.30(15) . . . . ?
C4 C5 C6 C1 0.72(14) . . . . ?
C4 C5 C6 C7 179.94(9) . . . . ?
C5 C6 C7 O1 153.92(8) . . . . ?
C5 C6 C7 C10 -80.85(12) . . . . ?
C5 C6 C7 C13 32.22(13) . . . . ?
C6 C1 C2 C3 0.09(15) . . . . ?
C6 C7 C10 C8 166.18(9) . . . . ?
C6 C7 C10 C11 -76.18(12) . . . . ?
C6 C7 C10 C12 52.75(13) . . . . ?
C6 C7 C13 C8 -167.42(9) . . . . ?
C6 C7 C13 C14 73.35(12) . . . . ?
C7 O1 C9 C8 -0.28(8) . . . . ?
C9 O1 C7 C6 -178.57(7) . . . . ?
C9 O1 C7 C10 44.68(8) . . . . ?
C9 O1 C7 C13 -44.86(8) . . . . ?
C9 C8 C10 C7 62.90(7) . . . . ?
C9 C8 C10 C11 -51.70(11) . . . . ?
C9 C8 C10 C12 176.92(8) . . . . ?
C9 C8 C13 C7 -64.53(7) . . . . ?
C9 C8 C13 C14 49.98(11) . . . . ?
C10 C7 C13 C8 -36.28(6) . . . . ?
C10 C7 C13 C14 -155.51(8) . . . . ?
C10 C8 C9 O1 -43.72(8) . . . . ?
C10 C8 C13 C7 36.23(6) . . . . ?
C10 C8 C13 C14 150.74(9) . . . . ?
C13 C7 C10 C8 36.25(6) . . . . ?
C13 C7 C10 C11 153.89(8) . . . . ?
C13 C7 C10 C12 -77.18(9) . . . . ?
C13 C8 C9 O1 44.66(8) . . . . ?
C13 C8 C10 C7 -36.05(6) . . . . ?
C13 C8 C10 C11 -150.64(9) . . . . ?
C13 C8 C10 C12 77.97(9) . . . . ?

_shelx_res_file                  
;
TITL az14466875_100k_a.res in P2(1)/c
    az14466875_100k.res
    created by SHELXL-2018/3 at 12:43:05 on 23-May-2024
REM Old TITL AZ14466875_100K in P2(1)
REM SHELXT solution in P2(1)/c: R1 0.103, Rweak 0.022, Alpha 0.017
REM <I/s> 0.847 for 205 systematic absences, Orientation as input
REM Formula found by SHELXT: C11 N O
CELL 1.54184 11.833214 6.757915 14.585767 90 106.2749 90
ZERR 4 0.000098 0.000054 0.000122 0 0.0009 0
LATT 1
SYMM -X,0.5+Y,0.5-Z
SFAC C H N O
UNIT 56 60 4 4

L.S. 4
PLAN  5
SIZE 0.048 0.072 0.158
TEMP -173(2)
CONF
FREE C8 C7
BOND
fmap 2
MORE -1
BOND $H
ACTA
REM <olex2.extras>
REM <HklSrc "%.\\AZ14466875_100K.hkl">
REM </olex2.extras>

WGHT    0.032500    0.472700
EXTI    0.002377
FVAR       0.91280
O1    4    0.801154    0.521772    0.473610    11.00000    0.02135    0.02067 =
         0.01397    0.00154    0.00359    0.00224
N1    3    0.531699    0.268617    0.424876    11.00000    0.02502    0.02485 =
         0.03227    0.00086    0.00829   -0.00425
C1    1    0.904068    0.396809    0.331819    11.00000    0.02147    0.01837 =
         0.01846    0.00045    0.00417   -0.00268
AFIX  43
H1    2    0.952679    0.409144    0.395562    11.00000   -1.20000
AFIX   0
C2    1    0.945116    0.295490    0.264581    11.00000    0.02316    0.02046 =
         0.02565   -0.00053    0.00783   -0.00019
AFIX  43
H2    2    1.021624    0.238725    0.282598    11.00000   -1.20000
AFIX   0
C3    1    0.874665    0.276917    0.171106    11.00000    0.03260    0.01902 =
         0.02174   -0.00209    0.01173   -0.00204
AFIX  43
H3    2    0.902750    0.207002    0.125391    11.00000   -1.20000
AFIX   0
C4    1    0.763184    0.360842    0.144802    11.00000    0.03315    0.02038 =
         0.01610    0.00051    0.00337   -0.00198
AFIX  43
H4    2    0.715056    0.348696    0.080890    11.00000   -1.20000
AFIX   0
C5    1    0.721659    0.462600    0.211589    11.00000    0.02448    0.01876 =
         0.01926    0.00183    0.00303    0.00050
AFIX  43
H5    2    0.645402    0.520269    0.193060    11.00000   -1.20000
AFIX   0
C6    1    0.791686    0.480481    0.306010    11.00000    0.02176    0.01420 =
         0.01723    0.00133    0.00545   -0.00260
C7    1    0.746788    0.589872    0.377267    11.00000    0.01771    0.01679 =
         0.01514    0.00156    0.00204   -0.00132
C8    1    0.661703    0.765880    0.450030    11.00000    0.02004    0.01775 =
         0.01972   -0.00141    0.00525   -0.00087
AFIX  13
H8    2    0.607200    0.866797    0.464333    11.00000   -1.20000
AFIX   0
C9    1    0.742241    0.644235    0.529455    11.00000    0.02403    0.02160 =
         0.01758   -0.00143    0.00667   -0.00002
AFIX  23
H9A   2    0.798835    0.728650    0.576009    11.00000   -1.20000
H9B   2    0.697102    0.562833    0.563337    11.00000   -1.20000
AFIX   0
C10   1    0.747632    0.821084    0.388883    11.00000    0.02009    0.01638 =
         0.01751   -0.00066    0.00444   -0.00129
C11   1    0.866109    0.913529    0.438738    11.00000    0.02312    0.02173 =
         0.02261   -0.00230    0.00574   -0.00555
AFIX 137
H11A  2    0.907561    0.829865    0.492542    11.00000   -1.50000
H11B  2    0.853807    1.045285    0.462322    11.00000   -1.50000
H11C  2    0.913300    0.925004    0.393472    11.00000   -1.50000
AFIX   0
C12   1    0.691602    0.937826    0.297838    11.00000    0.02875    0.01770 =
         0.02208    0.00280    0.00440   -0.00030
AFIX 137
H12A  2    0.741083    0.927198    0.254269    11.00000   -1.50000
H12B  2    0.684472    1.077176    0.313965    11.00000   -1.50000
H12C  2    0.613293    0.884022    0.266854    11.00000   -1.50000
AFIX   0
C13   1    0.614021    0.597040    0.375100    11.00000    0.01871    0.01772 =
         0.01994    0.00042    0.00336   -0.00126
AFIX  13
H13   2    0.563072    0.649709    0.313211    11.00000   -1.20000
AFIX   0
C14   1    0.566754    0.415160    0.404042    11.00000    0.01838    0.02283 =
         0.02229   -0.00173    0.00415   -0.00105
HKLF 4


REM  az14466875_100k_a.res in P2(1)/c
REM wR2 = 0.0804, GooF = S = 1.051, Restrained GooF = 1.051 for all data
REM R1 = 0.0332 for 2310 Fo > 4sig(Fo) and 0.0339 for all 2383 data
REM 148 parameters refined using 0 restraints

END

WGHT      0.0325      0.4727

REM Highest difference peak  0.309,  deepest hole -0.181,  1-sigma level  0.035
Q1    1   0.7559  0.7112  0.3764  11.00000  0.05    0.31
Q2    1   0.7035  0.8161  0.4201  11.00000  0.05    0.27
Q3    1   0.7684  0.5267  0.3390  11.00000  0.05    0.26
Q4    1   0.6759  0.5755  0.3691  11.00000  0.05    0.26
Q5    1   0.7586  0.4725  0.2612  11.00000  0.05    0.23
;
_shelx_res_checksum              50359
_shelx_hkl_file                  
;
   0  -8   0    6.06    0.50
   0  -8   0    5.56    0.38
   0  -8   0    5.17    0.49
   0  -8   0    5.28    0.44
   0  -8   0    5.38    0.46
   0  -8   0    4.49    0.37
   0  -8   1    1.43    0.37
   0  -8   1    0.65    0.28
   0  -8   1    1.05    0.33
   0  -8  -1    1.00    0.36
   0  -8   1    0.77    0.36
   0  -8   1    1.06    0.29
   0  -8   1    0.69    0.27
   0  -8  -1    1.04    0.34
   0  -8   2   48.52    1.48
   0  -8   2   48.90    1.37
   0  -8   2   45.09    1.38
   0  -8   2   44.71    1.43
   0  -8  -2   46.93    1.45
   0  -8   2   45.05    1.41
   0  -8  -2   46.81    1.45
   0  -8   3   17.99    0.79
   0  -8   3   16.46    0.70
   0  -8   3   17.04    0.72
   0  -8   3   16.70    0.77
   0  -8  -3   16.87    0.77
   0  -8   3   15.86    0.68
   0  -8   4    1.53    0.29
   0  -8   4    1.23    0.33
   0  -8   4    1.16    0.34
   0  -8  -4    1.28    0.33
   0  -8   4    1.33    0.29
   0  -8   5  131.27    3.14
   0  -8   5  128.44    3.07
   0  -8  -5  132.61    3.12
   0  -8   5  134.35    3.10
   0  -8   6   65.45    1.64
   0  -8   6   62.30    1.58
   0  -8  -6   64.52    1.61
   0  -8   6   63.39    1.60
   0  -7   0   -0.09    0.42
   0  -7   0   -0.21    0.41
   0  -7   0    0.13    0.50
   0  -7   0    0.38    0.41
   0  -7   0   -0.11    0.52
   0  -7   0    0.28    0.49
   0  -7   0   -0.26    0.51
   0  -7  -1   13.67    0.94
   0  -7  -1   12.74    0.82
   0  -7   1   14.61    0.91
   0  -7   1   14.90    0.93
   0  -7  -1   14.51    0.82
   0  -7   1   14.57    0.89
   0  -7   1   13.43    0.97
   0  -7  -1   14.81    0.96
   0  -7  -1   12.82    0.88
   0  -7   1   12.77    0.82
   0  -7   1   13.97    0.96
   0  -7  -1   12.28    0.94
   0  -7   1   13.40    0.90
   0  -7  -1   13.91    0.96
   0  -7  -2    2.64    0.58
   0  -7   2    3.01    0.57
   0  -7   2    2.75    0.59
   0  -7  -2    3.55    0.59
   0  -7   2    2.97    0.53
   0  -7  -2    2.79    0.44
   0  -7  -2    1.74    0.48
   0  -7  -2    2.58    0.57
   0  -7   2    2.85    0.52
   0  -7  -2    2.99    0.59
   0  -7  -2    2.24    0.52
   0  -7   2    2.53    0.54
   0  -7  -2    1.96    0.41
   0  -7   2    2.99    0.56
   0  -7   3   58.72    2.01
   0  -7   3   57.26    1.89
   0  -7   3   59.88    2.61
   0  -7   3   60.32    2.00
   0  -7   3   58.26    2.08
   0  -7  -3   56.83    1.93
   0  -7  -3   55.72    2.00
   0  -7  -3   59.57    2.02
   0  -7   3   59.29    2.00
   0  -7  -3   60.07    2.06
   0  -7  -4   -0.27    0.45
   0  -7  -4    0.29    0.45
   0  -7   4    0.09    0.40
   0  -7   4    0.04    0.49
   0  -7   4    0.16    0.42
   0  -7   4    0.39    0.53
   0  -7   4   -0.03    0.44
   0  -7   4    0.56    0.39
   0  -7  -4    0.57    0.46
   0  -7   4    1.65    0.69
   0  -7   5  353.77    8.27
   0  -7   5  330.96    7.94
   0  -7  -5  361.50    8.20
   0  -7   5  357.58    8.09
   0  -7   5  371.71    9.31
   0  -7   5  373.55    8.39
   0  -7   5  370.58    8.26
   0  -7   5  361.52    8.31
   0  -7  -5  368.05    8.29
   0  -7  -5  332.26    9.41
   0  -7  -5  361.80    8.29
   0  -7  -6    9.73    0.74
   0  -7   6    9.95    0.80
   0  -7   6   11.27    0.75
   0  -7   6    9.89    0.78
   0  -7  -6   10.75    0.75
   0  -7   6   10.47    0.75
   0  -7  -6    8.26    1.09
   0  -7  -7   44.63    1.53
   0  -7   7   50.23    2.24
   0  -7   7   50.10    1.67
   0  -7   7   48.68    1.57
   0  -7   7   46.55    1.57
   0  -7  -7   47.82    1.57
   0  -7   7   44.28    1.55
   0  -7  -7   43.12    2.21
   0  -7   8   21.92    0.87
   0  -7   8   20.05    0.87
   0  -7   8   22.63    0.97
   0  -7   9  103.02    2.35
   0  -7   9  101.48    2.46
   0  -7   9   95.80    2.35
   0  -6   0  292.54    7.26
   0  -6   0  291.57    7.25
   0  -6   0  296.82    7.07
   0  -6   0  297.00    7.23
   0  -6   0  294.57    7.14
   0  -6   0  292.04    7.13
   0  -6   0  296.02    7.11
   0  -6   0  294.92    7.20
   0  -6  -1  318.28    7.45
   0  -6   1  308.93    7.56
   0  -6  -1  322.27    7.57
   0  -6   1  322.28    7.55
   0  -6  -1  316.55    7.64
   0  -6   1  318.94    7.59
   0  -6   1  292.77    7.64
   0  -6  -1  311.74    7.66
   0  -6   1  305.98    7.63
   0  -6  -1  309.51    7.61
   0  -6   1  314.58    7.69
   0  -6   1  318.10    7.54
   0  -6  -1  316.17    7.41
   0  -6   1  318.04    7.68
   0  -6  -1  317.97    7.57
   0  -6  -1  320.95    7.59
   0  -6   1  312.00    7.48
   0  -6   1  300.10    8.41
   0  -6  -1  290.41    8.94
   0  -6  -2    0.45    0.56
   0  -6  -2    0.29    0.50
   0  -6  -2    0.16    0.41
   0  -6   2    0.52    0.52
   0  -6   2    0.53    0.47
   0  -6   2    0.78    0.58
   0  -6   2    0.05    0.54
   0  -6   2    0.76    0.53
   0  -6  -2    0.52    0.58
   0  -6  -2    0.43    0.58
   0  -6   2    0.04    0.54
   0  -6   2   -0.27    0.54
   0  -6  -2    0.28    0.53
   0  -6  -2    0.12    0.41
   0  -6   2    0.12    0.49
   0  -6  -2    0.07    0.51
   0  -6   2    0.84    0.65
   0  -6   2    1.32    0.83
   0  -6  -2    0.11    0.77
   0  -6  -3   86.50    3.89
   0  -6   3   89.13    2.79
   0  -6  -3   80.99    2.44
   0  -6   3   83.81    2.62
   0  -6  -3   86.29    2.68
   0  -6  -3   84.40    2.75
   0  -6   3   85.84    2.74
   0  -6  -3   86.56    2.70
   0  -6   3   85.50    2.84
   0  -6   3   88.52    2.78
   0  -6  -3   82.12    2.42
   0  -6   3   84.69    2.80
   0  -6  -3   80.17    2.52
   0  -6  -3   83.42    2.73
   0  -6   3   90.63    3.70
   0  -6   3   83.57    2.60
   0  -6   3   79.81    2.76
   0  -6  -3   85.02    2.78
   0  -6  -4  215.26    7.03
   0  -6   4  203.69    5.62
   0  -6   4  216.05    5.35
   0  -6  -4  217.63    5.39
   0  -6   4  211.29    5.53
   0  -6  -4  213.33    5.49
   0  -6  -4  206.82    5.37
   0  -6   4  214.46    5.47
   0  -6   4  223.96    5.69
   0  -6  -4  212.58    5.39
   0  -6   4  213.16    5.51
   0  -6   4  216.24    5.61
   0  -6  -4  215.07    5.55
   0  -6   4  223.66    6.77
   0  -6   4  201.66    5.51
   0  -6  -4  215.76    5.54
   0  -6  -5   13.15    1.57
   0  -6   5   11.56    1.04
   0  -6   5   12.52    1.00
   0  -6   5   12.91    0.87
   0  -6  -5   13.63    0.96
   0  -6  -5   12.67    0.93
   0  -6   5   13.52    0.95
   0  -6   5   13.11    1.06
   0  -6   5   12.41    0.96
   0  -6   5   14.37    1.08
   0  -6  -5   12.35    0.97
   0  -6  -5   12.69    0.99
   0  -6   5   12.91    0.97
   0  -6   5   12.54    1.49
   0  -6   6   90.02    2.93
   0  -6  -6   96.15    2.84
   0  -6   6  102.79    4.07
   0  -6   6   93.65    3.04
   0  -6   6   93.81    2.91
   0  -6  -6   96.35    2.94
   0  -6  -6   89.66    2.88
   0  -6  -6   87.83    4.06
   0  -6   6   90.07    3.06
   0  -6   6   94.89    2.97
   0  -6  -7   62.03    2.17
   0  -6   7   70.06    2.28
   0  -6  -7   63.92    3.28
   0  -6   7   70.04    3.24
   0  -6   8   64.00    2.11
   0  -6  -8   57.06    2.05
   0  -6   8   69.69    3.14
   0  -6  -8   62.15    2.08
   0  -6   8   61.09    2.20
   0  -6   8   62.92    2.08
   0  -6   8   60.33    2.05
   0  -6  -8   61.92    2.06
   0  -6  -8   52.30    2.94
   0  -6   8   59.14    2.24
   0  -6  -8   61.10    2.03
   0  -6   9  223.54    5.53
   0  -6  -9  231.21    5.62
   0  -6   9  238.12    6.79
   0  -6   9  231.85    5.71
   0  -6  -9  235.07    5.61
   0  -6   9  234.02    5.52
   0  -6   9  232.05    5.49
   0  -6  -9  231.09    5.51
   0  -6  -9  219.28    5.43
   0  -6   9  224.69    5.79
   0  -6  -9  225.57    6.95
   0  -6  10   12.65    0.88
   0  -6 -10   12.12    1.24
   0  -6  10   14.26    1.29
   0  -6  10   13.00    0.71
   0  -6  10   12.44    0.71
   0  -6  10   11.72    0.81
   0  -6 -10   13.24    0.82
   0  -6 -10   10.87    0.62
   0  -6 -10   13.31    0.80
   0  -6  11    6.92    0.42
   0  -6  11    6.39    0.42
   0  -6  11    8.43    0.60
   0  -6 -11    7.15    0.56
   0  -6 -11    7.72    0.57
   0  -6  11    7.50    0.63
   0  -6 -12    5.11    0.42
   0  -6  12    4.02    0.42
   0  -6 -12    4.23    0.39
   0  -5   0   -0.13    0.42
   0  -5   0    1.24    0.52
   0  -5   0    0.41    0.43
   0  -5   0    0.20    0.50
   0  -5   0   -0.18    0.49
   0  -5   0    0.53    0.55
   0  -5   0    0.19    0.48
   0  -5   0   -0.10    0.41
   0  -5   0    0.03    0.43
   0  -5   0    0.37    0.52
   0  -5   0    1.08    0.63
   0  -5   0    0.09    0.69
   0  -5   1   31.86    1.51
   0  -5  -1   33.61    2.19
   0  -5  -1   35.25    1.47
   0  -5   1   35.19    1.48
   0  -5  -1   36.06    1.43
   0  -5   1   36.73    1.51
   0  -5  -1   38.75    1.45
   0  -5   1   33.51    1.51
   0  -5  -1   36.79    1.57
   0  -5  -1   35.06    1.52
   0  -5   1   35.68    1.58
   0  -5  -1   35.99    1.42
   0  -5   1   38.33    1.51
   0  -5   1   33.57    1.41
   0  -5  -1   35.15    1.49
   0  -5  -1   36.89    1.54
   0  -5   1   35.02    1.55
   0  -5  -1   36.62    1.51
   0  -5   1   36.79    1.47
   0  -5   1   38.02    2.06
   0  -5  -1   36.74    1.54
   0  -5   1   35.26    1.51
   0  -5  -1   36.37    1.59
   0  -5   1   35.19    1.57
   0  -5   2    0.17    0.51
   0  -5  -2    0.50    0.77
   0  -5  -2    0.04    0.53
   0  -5   2    0.37    0.46
   0  -5  -2    0.18    0.41
   0  -5   2    0.28    0.40
   0  -5  -2   -0.07    0.50
   0  -5   2    0.19    0.47
   0  -5  -2    0.13    0.44
   0  -5  -2    0.10    0.49
   0  -5   2   -0.04    0.50
   0  -5  -2    0.04    0.50
   0  -5  -2   -0.04    0.49
   0  -5   2    0.45    0.50
   0  -5  -2    0.42    0.40
   0  -5   2    0.50    0.48
   0  -5   2    0.08    0.55
   0  -5  -2    0.24    0.47
   0  -5  -2    0.37    0.48
   0  -5   2    0.66    0.76
   0  -5  -2    1.00    0.53
   0  -5   2    0.44    0.46
   0  -5   2    0.04    0.52
   0  -5  -3  382.51   10.75
   0  -5   3  392.25    9.34
   0  -5  -3  390.86    9.22
   0  -5  -3  410.79    9.11
   0  -5  -3  392.87    8.91
   0  -5   3  401.04    9.26
   0  -5   3  391.01    9.09
   0  -5  -3  393.09    9.09
   0  -5  -3  395.70    9.12
   0  -5   3  389.59    9.18
   0  -5  -3  391.91    9.19
   0  -5  -3  392.96    9.13
   0  -5  -3  390.17    9.02
   0  -5   3  388.15    9.31
   0  -5  -3  390.66    9.08
   0  -5  -3  390.46    9.23
   0  -5  -3  393.07    9.02
   0  -5   3  403.34    9.30
   0  -5  -3  387.29    8.88
   0  -5   3  405.56    9.22
   0  -5   3  395.73   10.41
   0  -5  -3  399.38    9.24
   0  -5   3  394.48    9.27
   0  -5   3  394.46    9.06
   0  -5   4    2.41    0.58
   0  -5  -4    2.36    0.58
   0  -5  -4    2.32    0.61
   0  -5   4    2.50    0.58
   0  -5   4    3.23    0.64
   0  -5  -4    1.94    0.58
   0  -5  -4    2.69    0.60
   0  -5  -4    1.97    0.55
   0  -5   4    2.63    0.60
   0  -5   4    2.32    0.66
   0  -5  -4    2.33    0.56
   0  -5  -4    2.35    0.57
   0  -5   4    2.11    0.66
   0  -5  -4    2.42    0.58
   0  -5   4    2.30    0.62
   0  -5   4    1.71    0.63
   0  -5   4    1.86    0.57
   0  -5  -4    2.83    0.61
   0  -5  -5  296.45    7.14
   0  -5   5  296.66    7.16
   0  -5  -5  292.37    6.95
   0  -5   5  295.88    6.94
   0  -5   5  296.53    7.18
   0  -5  -5  284.38    6.97
   0  -5  -5  282.90    7.08
   0  -5  -5  289.52    7.05
   0  -5   5  285.59    7.02
   0  -5  -5  282.66    7.04
   0  -5  -5  292.28    6.96
   0  -5   5  299.58    7.30
   0  -5   5  297.18    7.21
   0  -5   5  288.40    7.29
   0  -5   5  291.31    7.17
   0  -5  -5  298.89    7.15
   0  -5   5  289.75    7.25
   0  -5   6  531.13   13.82
   0  -5   6  548.72   12.31
   0  -5  -6  518.88   14.17
   0  -5   6  534.64   12.48
   0  -5   6  552.06   12.34
   0  -5  -6  546.19   12.29
   0  -5   6  533.04   11.99
   0  -5  -6  514.18   12.07
   0  -5   6  546.54   12.34
   0  -5  -6  535.64   12.31
   0  -5  -6  539.27   12.15
   0  -5   6  528.20   12.11
   0  -5  -6  539.98   12.24
   0  -5   6  547.14   12.43
   0  -5   6  520.09   12.28
   0  -5   6  545.68   12.47
   0  -5  -6  548.57   12.28
   0  -5   6  558.12   13.96
   0  -5  -7  241.65    6.05
   0  -5   7  239.50    6.07
   0  -5   7  246.31    6.32
   0  -5  -7  237.82    7.80
   0  -5   7  246.17    6.09
   0  -5   7  236.90    6.09
   0  -5  -7  236.97    5.89
   0  -5  -7  240.07    6.13
   0  -5   7  240.13    7.51
   0  -5   7  237.24    6.19
   0  -5   7  236.91    6.08
   0  -5  -7  239.97    6.00
   0  -5   7  238.09    6.25
   0  -5  -7  241.82    6.10
   0  -5   7  239.40    7.56
   0  -5  -8  118.09    3.31
   0  -5   8  111.66    3.29
   0  -5   8  112.69    3.53
   0  -5  -8  106.34    4.71
   0  -5   8  112.74    3.27
   0  -5   8  109.99    3.31
   0  -5  -8  115.29    3.42
   0  -5   8  124.23    4.70
   0  -5  -8  107.23    3.18
   0  -5   8  103.62    3.27
   0  -5   8  101.93    3.35
   0  -5   8  117.83    3.54
   0  -5  -8  108.26    3.25
   0  -5  -8  115.45    3.41
   0  -5   8  109.25    4.60
   0  -5  -9   28.53    1.33
   0  -5   9   27.10    1.33
   0  -5  -9   29.18    2.31
   0  -5   9   28.47    1.55
   0  -5   9   29.60    1.34
   0  -5   9   29.02    1.39
   0  -5  -9   30.73    1.50
   0  -5   9   24.85    1.41
   0  -5  -9   30.28    1.32
   0  -5   9   27.79    2.17
   0  -5   9   26.97    2.18
   0  -5  -9   30.24    1.48
   0  -5   9   28.84    1.52
   0  -5 -10   93.61    2.70
   0  -5  10   89.53    2.91
   0  -5 -10   91.44    2.82
   0  -5  10   99.88    4.24
   0  -5  10   98.74    3.93
   0  -5  10   94.42    2.75
   0  -5  10   98.20    2.80
   0  -5 -10   95.33    4.17
   0  -5 -11   13.89    0.97
   0  -5  11   12.95    1.35
   0  -5 -11   13.44    0.94
   0  -5  11   12.79    0.96
   0  -5 -11   12.20    0.86
   0  -5  11   11.45    0.87
   0  -5  11   12.96    0.75
   0  -5  11   11.07    0.74
   0  -5  11   12.11    0.96
   0  -5 -11   13.02    1.47
   0  -5  12   17.13    0.92
   0  -5 -12   18.88    1.01
   0  -5  12   16.80    0.94
   0  -5 -12   17.62    0.90
   0  -5 -12   16.40    0.94
   0  -5  12   16.58    1.02
   0  -5 -12   16.95    1.49
   0  -5 -13   59.67    1.77
   0  -5  13   52.87    1.62
   0  -5 -13   54.05    1.61
   0  -5 -13   63.01    1.79
   0  -5  13   59.41    1.86
   0  -5 -14    8.22    0.49
   0  -5  14    7.85    0.52
   0  -5 -14    7.95    0.49
   0  -4   0   12.58    0.77
   0  -4   0   11.26    0.79
   0  -4   0   12.88    0.77
   0  -4   0   13.90    1.23
   0  -4   0   12.05    0.80
   0  -4   0   14.86    1.12
   0  -4   0   12.28    0.82
   0  -4   0   14.18    0.79
   0  -4   0   10.90    1.13
   0  -4   0   12.08    0.85
   0  -4   0   11.51    0.79
   0  -4   0   11.46    0.75
   0  -4   1    8.60    0.70
   0  -4   1    8.70    0.72
   0  -4  -1    8.12    0.67
   0  -4  -1    7.35    0.68
   0  -4  -1    8.81    0.68
   0  -4   1    8.41    0.73
   0  -4  -1    7.66    0.61
   0  -4   1    6.49    0.62
   0  -4   1    8.93    0.73
   0  -4   1    7.87    0.98
   0  -4  -1    8.23    1.03
   0  -4  -1    8.03    0.66
   0  -4   1    8.11    0.64
   0  -4  -1    7.66    0.61
   0  -4  -1    7.86    0.64
   0  -4   1    8.09    0.67
   0  -4  -1    8.15    0.67
   0  -4   1    7.48    0.65
   0  -4   1    8.13    0.71
   0  -4  -1    8.52    0.69
   0  -4   1    7.91    0.67
   0  -4   1    8.10    0.95
   0  -4  -1    7.34    0.80
   0  -4  -1    7.25    0.66
   0  -4   1    6.85    0.69
   0  -4   1    8.10    1.01
   0  -4   2    5.26    0.55
   0  -4  -2    4.43    0.61
   0  -4   2    4.50    0.59
   0  -4  -2    5.66    0.61
   0  -4   2    4.40    0.59
   0  -4  -2    5.15    0.94
   0  -4   2    5.37    0.63
   0  -4   2    4.79    0.74
   0  -4  -2    4.76    0.58
   0  -4   2    4.36    0.60
   0  -4   2    4.78    0.55
   0  -4  -2    5.04    0.49
   0  -4  -2    4.86    0.57
   0  -4  -2    5.31    0.57
   0  -4  -2    5.43    0.51
   0  -4   2    5.35    0.60
   0  -4   2    4.53    0.60
   0  -4  -2    4.82    0.59
   0  -4  -2    5.05    0.56
   0  -4   2    4.85    0.58
   0  -4  -2    4.85    0.59
   0  -4   2    5.14    0.85
   0  -4   2    4.63    0.61
   0  -4  -2    5.40    0.57
   0  -4   2    6.04    0.94
   0  -4  -3  404.79    9.01
   0  -4   3  377.09    9.03
   0  -4   3  398.52    8.86
   0  -4   3  404.34    9.06
   0  -4  -3  392.83    8.89
   0  -4  -3  398.24    9.04
   0  -4  -3  386.42    8.94
   0  -4   3  407.10    9.08
   0  -4   3  404.46    9.10
   0  -4  -3  395.15   10.29
   0  -4   3  376.10    9.80
   0  -4  -3  395.35    8.99
   0  -4  -3  381.38    8.71
   0  -4   3  389.77    8.97
   0  -4  -3  400.24    8.87
   0  -4  -3  395.75    8.92
   0  -4   3  399.32    8.89
   0  -4  -3  389.17    8.74
   0  -4   3  393.67    9.01
   0  -4  -3  391.95    8.94
   0  -4   3  400.60    8.98
   0  -4  -3  391.94    8.96
   0  -4   3  404.58   10.03
   0  -4   3  393.77    9.07
   0  -4  -3  385.81    8.90
   0  -4   3  376.05   10.03
   0  -4   4  880.91   19.11
   0  -4   4  879.22   19.15
   0  -4  -4  887.11   19.08
   0  -4   4  876.91   18.86
   0  -4  -4  872.69   19.02
   0  -4   4  895.76   19.16
   0  -4  -4  867.78   19.14
   0  -4  -4  872.63   19.08
   0  -4  -4  867.47   20.59
   0  -4   4  884.38   19.19
   0  -4   4  865.96   20.21
   0  -4  -4  871.94   19.08
   0  -4   4  867.64   19.09
   0  -4   4  871.49   18.94
   0  -4  -4  897.58   18.94
   0  -4  -4  866.86   18.98
   0  -4   4  877.01   19.13
   0  -4  -4  883.37   19.07
   0  -4   4  885.87   19.04
   0  -4  -4  884.83   19.04
   0  -4   4  906.01   20.33
   0  -4  -4  869.11   18.94
   0  -4   4  887.10   19.19
   0  -4  -4  859.39   18.96
   0  -4   4  879.18   20.31
   0  -4  -5    2.74    0.54
   0  -4   5    2.65    0.51
   0  -4   5    2.47    0.59
   0  -4  -5    4.73    0.63
   0  -4   5    2.11    0.56
   0  -4  -5    2.45    0.89
   0  -4   5    3.10    0.83
   0  -4  -5    2.19    0.54
   0  -4   5    2.20    0.53
   0  -4   5    3.23    0.56
   0  -4  -5    2.64    0.51
   0  -4  -5    1.73    0.51
   0  -4   5    2.48    0.50
   0  -4   5    3.37    0.58
   0  -4  -5    2.66    0.52
   0  -4  -5    2.81    0.55
   0  -4   5    2.13    0.50
   0  -4  -5    2.51    0.51
   0  -4   5    3.38    0.91
   0  -4  -5    3.04    0.48
   0  -4  -5    2.98    0.56
   0  -4   5    2.89    0.62
   0  -4   5    2.71    0.77
   0  -4  -6   15.20    0.94
   0  -4   6   13.12    0.93
   0  -4   6   13.07    0.97
   0  -4  -6   12.65    0.93
   0  -4  -6   11.72    0.94
   0  -4   6   14.26    0.94
   0  -4   6   10.95    0.92
   0  -4  -6   12.66    1.47
   0  -4   6   12.95    1.48
   0  -4  -6   12.37    0.90
   0  -4  -6   13.79    0.91
   0  -4   6   14.14    1.03
   0  -4   6   14.50    0.96
   0  -4   6   13.07    0.80
   0  -4  -6   12.76    0.92
   0  -4  -6   12.75    0.88
   0  -4  -6   13.46    0.86
   0  -4   6   16.28    0.91
   0  -4   6   14.59    0.96
   0  -4   6   14.60    1.41
   0  -4   6   13.44    1.42
   0  -4   7   61.06    2.15
   0  -4   7   56.91    2.11
   0  -4   7   58.83    2.18
   0  -4  -7   61.97    2.06
   0  -4  -7   64.70    2.24
   0  -4  -7   60.16    2.09
   0  -4   7   61.59    2.18
   0  -4  -7   59.64    1.98
   0  -4  -7   62.06    2.21
   0  -4  -7   61.90    2.07
   0  -4   7   65.50    3.17
   0  -4  -7   62.69    2.17
   0  -4   7   68.68    2.36
   0  -4  -7   57.96    3.21
   0  -4   7   61.67    2.27
   0  -4   7   63.62    2.14
   0  -4  -7   57.50    2.20
   0  -4  -8  425.84    9.80
   0  -4   8  422.45    9.87
   0  -4   8  413.23    9.97
   0  -4  -8  427.55    9.74
   0  -4   8  428.55    9.94
   0  -4  -8  424.08    9.98
   0  -4   8  428.43    9.90
   0  -4  -8  407.86    9.75
   0  -4  -8  428.57    9.99
   0  -4  -8  421.10    9.77
   0  -4   8  443.42    9.83
   0  -4  -8  445.85    9.97
   0  -4   8  416.31   10.04
   0  -4   8  425.50   11.75
   0  -4   8  425.19   10.10
   0  -4   9  769.25   18.83
   0  -4   9  743.39   16.50
   0  -4  -9  739.35   16.34
   0  -4   9  735.48   16.61
   0  -4   9  726.25   16.68
   0  -4  -9  739.41   16.70
   0  -4  -9  752.45   16.43
   0  -4   9  750.94   16.55
   0  -4  -9  736.58   16.69
   0  -4   9  763.17   18.26
   0  -4   9  754.49   16.79
   0  -4  -9  752.24   16.67
   0  -4   9  782.09   16.43
   0  -4  -9  742.06   16.50
   0  -4  -9  717.24   18.69
   0  -4   9  723.94   16.81
   0  -4  10   25.14    1.25
   0  -4  10   25.43    1.27
   0  -4 -10   25.66    1.42
   0  -4  10   27.35    2.06
   0  -4  10   27.19    1.49
   0  -4 -10   28.51    1.46
   0  -4 -10   24.79    1.41
   0  -4 -10   25.58    1.32
   0  -4  10   31.26    2.44
   0  -4  10   25.85    1.41
   0  -4  10   25.86    1.35
   0  -4  10   26.90    1.52
   0  -4 -10   26.34    2.27
   0  -4  11    4.61    1.09
   0  -4  11    3.05    0.71
   0  -4 -11    3.17    0.70
   0  -4 -11    2.91    0.70
   0  -4 -11    3.50    0.69
   0  -4  11    3.16    1.21
   0  -4  11    2.57    0.65
   0  -4  11    2.74    0.70
   0  -4 -11    4.85    1.17
   0  -4  12    0.64    0.75
   0  -4  12    1.38    0.59
   0  -4 -12    1.61    0.57
   0  -4 -12    1.56    0.60
   0  -4  12    1.28    0.96
   0  -4 -12    1.87    0.59
   0  -4  12    1.00    0.61
   0  -4 -12    1.23    0.94
   0  -4  12    0.30    0.51
   0  -4 -12    1.77    0.53
   0  -4 -13   42.35    1.63
   0  -4 -13   43.50    1.63
   0  -4  13   37.41    1.52
   0  -4 -13   42.28    1.63
   0  -4  13   43.86    2.52
   0  -4  13   40.66    1.53
   0  -4  13   41.76    1.71
   0  -4 -13   37.90    2.39
   0  -4 -14   -0.15    0.41
   0  -4 -14    0.07    0.64
   0  -4  14    0.46    0.43
   0  -4 -14    0.10    0.39
   0  -4  14   -0.09    0.31
   0  -4  14    0.06    0.31
   0  -4 -14    0.18    0.39
   0  -4 -15   43.52    1.37
   0  -4  15   45.68    1.47
   0  -4 -15   46.51    1.35
   0  -4 -15   46.48    1.38
   0  -3   0   -0.10    0.58
   0  -3   0   -0.04    0.53
   0  -3   0    0.63    0.57
   0  -3   1  330.71    8.06
   0  -3  -1  320.25    7.94
   0  -3  -1  330.10    7.66
   0  -3   1  324.04    7.77
   0  -3   1  327.86    8.06
   0  -3  -1  340.75    8.19
   0  -3  -2  255.57    6.60
   0  -3   2  233.35    6.28
   0  -3  -2  259.70    5.87
   0  -3   2  245.40    6.43
   0  -3   2  239.10    6.20
   0  -3   2  249.10    6.29
   0  -3   3    2.69    0.75
   0  -3  -3    2.74    0.77
   0  -3   3    4.11    0.77
   0  -3   3    3.07    0.59
   0  -3  -3    5.45    0.40
   0  -3   4   38.74    1.92
   0  -3  -4   38.14    1.27
   0  -3  -4   38.08    2.00
   0  -3  -4   38.32    1.26
   0  -3   4   36.53    1.82
   0  -3  -4   37.96    1.37
   0  -3   4   37.15    1.46
   0  -3   4   33.77    1.41
   0  -3   4   35.83    1.62
   0  -3   4   38.85    1.98
   0  -3  -5   15.03    0.82
   0  -3   5   15.96    0.86
   0  -3   5   15.47    1.05
   0  -3   5   14.20    0.85
   0  -3  -5   13.74    1.34
   0  -3   5   12.73    1.27
   0  -3   5   14.58    0.85
   0  -3  -5   15.26    0.77
   0  -3   5   14.53    1.31
   0  -3   5   12.78    0.99
   0  -3  -5   14.93    0.81
   0  -3   5   14.40    0.84
   0  -3  -5   15.30    0.85
   0  -3  -5   16.81    1.00
   0  -3   5   12.36    0.97
   0  -3  -5   13.96    0.86
   0  -3  -5   14.12    0.86
   0  -3   5   15.37    1.20
   0  -3  -5   15.74    0.77
   0  -3  -6   -0.05    0.51
   0  -3  -6    2.24    0.50
   0  -3   6   -0.18    0.42
   0  -3  -6    0.20    0.37
   0  -3  -6    0.25    0.40
   0  -3   6    0.13    0.36
   0  -3   6    0.12    0.56
   0  -3   6    0.06    0.49
   0  -3   6    0.59    0.42
   0  -3   6    0.37    0.41
   0  -3  -6    1.69    0.78
   0  -3   6    0.65    0.76
   0  -3   6    0.30    0.44
   0  -3   6    0.08    0.64
   0  -3  -6   -0.12    0.34
   0  -3   6    0.19    0.40
   0  -3   6    0.03    0.39
   0  -3  -6    0.18    0.40
   0  -3  -6   -0.03    0.44
   0  -3  -6   -0.10    0.40
   0  -3  -6   -0.05    0.35
   0  -3   6   -0.06    0.55
   0  -3  -6    0.12    0.34
   0  -3   6    0.25    0.63
   0  -3   6    0.21    0.70
   0  -3  -7  263.90    6.34
   0  -3   7  269.79    6.15
   0  -3  -7  257.61    6.16
   0  -3   7  262.08    6.22
   0  -3   7  258.86    6.25
   0  -3  -7  263.50    6.09
   0  -3   7  267.64    6.15
   0  -3   7  268.84    6.33
   0  -3  -7  252.43    7.66
   0  -3   7  260.29    7.62
   0  -3   7  256.49    6.18
   0  -3  -7  253.30    6.05
   0  -3  -7  258.52    6.12
   0  -3   7  265.31    6.23
   0  -3  -7  254.62    6.00
   0  -3  -7  257.69    6.25
   0  -3  -7  254.96    6.14
   0  -3   7  261.14    7.32
   0  -3  -7  248.48    6.80
   0  -3   7  239.86    7.04
   0  -3  -7  260.70    6.06
   0  -3   7  246.03    6.96
   0  -3   8  279.60    6.36
   0  -3  -8  265.98    6.47
   0  -3  -8  263.40    6.63
   0  -3   8  269.63    6.61
   0  -3  -8  252.35    8.01
   0  -3   8  252.77    7.60
   0  -3  -8  273.07    6.30
   0  -3   8  259.04    6.52
   0  -3   8  271.62    6.53
   0  -3   8  274.97    8.09
   0  -3   8  274.37    6.44
   0  -3  -8  273.23    6.31
   0  -3  -8  271.95    6.35
   0  -3   8  265.75    7.99
   0  -3   8  276.37    6.47
   0  -3  -8  258.70    6.39
   0  -3  -8  265.27    6.55
   0  -3   8  262.71    7.68
   0  -3   8  266.30    7.64
   0  -3  -8  265.27    7.29
   0  -3   8  252.34    7.55
   0  -3  -8  277.39    6.32
   0  -3   8  257.86    7.21
   0  -3  -9   38.10    1.62
   0  -3   9   40.16    1.67
   0  -3   9   41.58    1.65
   0  -3  -9   40.34    2.62
   0  -3   9   36.98    1.69
   0  -3   9   36.01    1.49
   0  -3  -9   38.66    1.46
   0  -3   9   36.09    2.37
   0  -3  -9   38.43    1.48
   0  -3  -9   41.25    1.48
   0  -3   9   35.83    2.45
   0  -3   9   40.23    1.55
   0  -3  -9   37.92    1.65
   0  -3  -9   41.26    1.59
   0  -3   9   35.24    2.33
   0  -3   9   35.94    2.23
   0  -3   9   41.44    2.46
   0  -3  -9   37.95    1.47
   0  -3  -9   36.70    1.43
   0  -3  -9   37.51    2.12
   0  -3  10  410.47    9.36
   0  -3  10  399.72    9.38
   0  -3 -10  407.75    9.45
   0  -3 -10  390.40    9.11
   0  -3  10  378.99   10.93
   0  -3 -10  391.50   11.24
   0  -3  10  419.90    9.55
   0  -3  10  419.80   11.48
   0  -3 -10  393.15    9.04
   0  -3  10  383.91   11.15
   0  -3 -10  391.19    9.04
   0  -3 -10  397.07    9.21
   0  -3 -10  408.98    9.43
   0  -3  10  389.48   10.52
   0  -3  10  392.64   11.04
   0  -3 -10  387.64    9.12
   0  -3 -10  392.07   10.46
   0  -3 -10  397.84    9.37
   0  -3 -11   13.03    1.70
   0  -3  11   15.93    1.16
   0  -3 -11   15.02    1.12
   0  -3  11   16.30    1.09
   0  -3  11   15.59    1.05
   0  -3  11   15.20    1.83
   0  -3  11   13.22    1.60
   0  -3 -11   13.85    0.93
   0  -3  11   16.03    1.83
   0  -3 -11   13.72    1.44
   0  -3 -11   14.97    1.09
   0  -3 -11   16.85    1.03
   0  -3  11   16.91    1.55
   0  -3  11   13.18    1.62
   0  -3  11   15.36    1.12
   0  -3 -11   16.43    1.11
   0  -3 -11   14.50    0.94
   0  -3  11   12.86    1.59
   0  -3  12  189.05    6.81
   0  -3 -12  200.59    5.00
   0  -3  12  195.82    5.15
   0  -3  12  182.91    5.06
   0  -3 -12  207.96    5.26
   0  -3 -12  195.08    5.21
   0  -3  12  197.59    6.64
   0  -3 -12  199.23    5.00
   0  -3  12  204.13    5.25
   0  -3  12  191.81    5.30
   0  -3 -12  199.71    6.86
   0  -3 -12  195.91    5.20
   0  -3  12  205.34    6.96
   0  -3  13   55.31    3.08
   0  -3 -13   51.33    1.77
   0  -3 -13   45.68    1.72
   0  -3  13   48.35    2.73
   0  -3  13   52.52    1.92
   0  -3 -13   50.36    2.93
   0  -3 -13   49.46    1.92
   0  -3  13   47.19    2.88
   0  -3  13   51.41    1.88
   0  -3 -14  137.34    3.67
   0  -3 -14  129.24    3.63
   0  -3 -14  140.22    3.64
   0  -3 -14  139.71    3.74
   0  -3  14  124.71    3.49
   0  -3  14  124.78    4.85
   0  -3  14  137.43    4.94
   0  -3  14  138.06    3.53
   0  -3  14  136.36    3.77
   0  -3 -14  130.93    4.80
   0  -3 -15    0.50    0.46
   0  -3 -15   -0.03    0.39
   0  -3 -15    0.13    0.38
   0  -3 -15    0.28    0.39
   0  -3 -15   -0.21    0.53
   0  -3  15    0.24    0.43
   0  -3  16  219.48    5.16
   0  -3 -16  232.25    5.14
   0  -3 -16  218.21    5.03
   0  -2   0  266.84    6.47
   0  -2   0  282.99    6.58
   0  -2   0  278.75    6.45
   0  -2   0  280.35    6.51
   0  -2   1 4238.09   86.81
   0  -2   1 4196.65   86.90
   0  -2  -1 4319.40   87.03
   0  -2  -1 4104.58   86.84
   0  -2   1 4180.44   86.89
   0  -2  -1 3938.12   86.76
   0  -2   1 4179.08   86.77
   0  -2   1 4230.46   86.91
   0  -2   1 4046.46   86.82
   0  -2   2  181.42    4.24
   0  -2   2  186.55    4.66
   0  -2   2  184.15    4.25
   0  -2   2  187.61    4.52
   0  -2   2  189.13    4.74
   0  -2  -2  188.17    4.83
   0  -2   2  177.44    4.65
   0  -2  -2  185.42    4.19
   0  -2   2  184.07    4.69
   0  -2   2  187.66    4.68
   0  -2   3  187.25    4.63
   0  -2   3  180.19    4.88
   0  -2   3  186.49    4.63
   0  -2   3  198.15    4.98
   0  -2   3  198.10    4.71
   0  -2  -3  201.21    5.11
   0  -2   3  191.02    4.90
   0  -2  -3  190.49    4.55
   0  -2   3  196.56    4.98
   0  -2   4  192.45    4.54
   0  -2   4  209.17    5.38
   0  -2   4  208.98    5.03
   0  -2  -4  205.37    4.61
   0  -2   4  208.21    5.16
   0  -2   4  205.63    5.16
   0  -2   4  205.91    5.17
   0  -2  -4  209.96    5.51
   0  -2  -4  203.53    4.60
   0  -2   4  210.00    5.22
   0  -2  -4  207.52    5.04
   0  -2   4  205.94    5.42
   0  -2   5  472.80   11.10
   0  -2   5  475.87   10.64
   0  -2  -5  470.46   10.12
   0  -2   5  457.24   10.93
   0  -2  -5  467.82   10.89
   0  -2   5  472.16   10.98
   0  -2   5  462.30   10.95
   0  -2  -5  473.32   11.26
   0  -2   5  471.51   10.80
   0  -2  -5  470.86   10.12
   0  -2  -5  458.66   10.20
   0  -2  -5  460.30   10.75
   0  -2   5  467.89   11.18
   0  -2   6  485.92   11.39
   0  -2   6  472.55   10.84
   0  -2  -6  471.68   10.24
   0  -2   6  470.06   11.33
   0  -2  -6  471.95   11.15
   0  -2  -6  471.57   10.23
   0  -2   6  457.57   10.90
   0  -2  -6  474.98   10.36
   0  -2   6  471.26   11.32
   0  -2   6  471.67   11.34
   0  -2  -6  438.80   11.43
   0  -2   6  478.78   11.50
   0  -2  -6  471.70   11.08
   0  -2  -7  226.82    6.70
   0  -2   7  237.78    5.58
   0  -2   7  222.20    6.54
   0  -2  -7  241.11    5.64
   0  -2  -7  239.35    5.55
   0  -2   7  236.93    6.72
   0  -2   7  232.24    6.02
   0  -2   7  238.68    6.58
   0  -2  -7  233.72    5.38
   0  -2   7  228.69    6.01
   0  -2  -7  232.54    5.51
   0  -2  -7  227.46    5.36
   0  -2  -7  238.31    5.56
   0  -2  -7  235.58    6.34
   0  -2   7  228.35    6.58
   0  -2   7  230.96    5.51
   0  -2  -7  236.99    6.36
   0  -2   7  226.59    6.30
   0  -2   7  225.30    6.57
   0  -2   8    3.16    0.53
   0  -2  -8    2.49    0.53
   0  -2   8    2.14    0.80
   0  -2   8    1.33    0.68
   0  -2  -8    1.84    0.52
   0  -2  -8    2.99    0.87
   0  -2   8    2.01    0.45
   0  -2   8    2.52    0.50
   0  -2   8    2.31    0.88
   0  -2   8    1.78    0.58
   0  -2   8    1.96    0.75
   0  -2   8    2.35    0.45
   0  -2  -8    2.61    0.42
   0  -2   8    2.37    0.44
   0  -2  -8    2.35    0.52
   0  -2   8    1.72    0.42
   0  -2   8    1.51    0.77
   0  -2  -8    2.42    0.71
   0  -2  -8    2.14    0.40
   0  -2  -8    2.27    0.53
   0  -2  -8    1.75    0.46
   0  -2   8    1.31    0.76
   0  -2  -8    2.07    0.47
   0  -2  -9  134.54    3.61
   0  -2  -9  131.41    3.56
   0  -2   9  132.80    3.58
   0  -2  -9  122.47    4.73
   0  -2  -9  124.93    3.43
   0  -2   9  123.79    4.75
   0  -2   9  129.13    3.49
   0  -2   9  128.55    3.50
   0  -2   9  130.08    4.82
   0  -2  -9  123.87    3.28
   0  -2   9  122.77    4.59
   0  -2  -9  125.61    3.28
   0  -2  -9  129.20    3.50
   0  -2  -9  128.52    3.44
   0  -2  -9  129.51    3.54
   0  -2  -9  125.08    3.30
   0  -2   9  125.36    3.36
   0  -2  -9  132.05    4.52
   0  -2  -9  132.08    4.43
   0  -2   9  127.38    4.26
   0  -2   9  119.43    4.71
   0  -2  -9  126.02    3.45
   0  -2   9  130.24    4.82
   0  -2 -10  439.20    9.90
   0  -2  10  425.90    9.76
   0  -2  10  425.06    9.76
   0  -2  10  423.00    9.88
   0  -2 -10  430.26   11.62
   0  -2 -10  419.30    9.51
   0  -2  10  408.61   11.36
   0  -2 -10  429.74    9.72
   0  -2  10  430.79   11.79
   0  -2 -10  423.81    9.52
   0  -2 -10  414.41    9.78
   0  -2 -10  431.42    9.71
   0  -2 -10  422.07    9.82
   0  -2 -10  413.88    9.55
   0  -2 -10  419.23   11.18
   0  -2 -10  428.59    9.74
   0  -2  10  424.42   11.72
   0  -2  10  413.02   10.72
   0  -2  10  414.35   11.71
   0  -2  11   82.60    2.73
   0  -2 -11   76.71    3.82
   0  -2 -11   80.60    2.65
   0  -2  11   84.89    2.64
   0  -2  11   84.80    2.64
   0  -2  11   87.72    4.01
   0  -2 -11   76.05    2.54
   0  -2  11   81.09    4.06
   0  -2  11   83.87    3.84
   0  -2 -11   76.89    2.62
   0  -2 -11   79.24    2.54
   0  -2 -11   82.06    2.66
   0  -2 -11   77.02    3.46
   0  -2  11   74.98    3.96
   0  -2 -11   77.11    3.60
   0  -2 -11   80.37    2.57
   0  -2 -11   85.95    2.75
   0  -2  12  296.43    9.19
   0  -2  12  307.14    9.60
   0  -2 -12  308.06    7.36
   0  -2  12  299.51    7.35
   0  -2  12  296.92    7.34
   0  -2 -12  310.41    7.42
   0  -2  12  301.19    9.14
   0  -2  12  323.43    9.62
   0  -2 -12  307.56    7.38
   0  -2 -12  300.83    7.26
   0  -2 -12  302.87    7.43
   0  -2  12  303.78    9.59
   0  -2 -12  313.39    9.01
   0  -2 -12  282.85    9.16
   0  -2  12  304.74    7.53
   0  -2 -12  297.43    7.48
   0  -2  13   39.23    2.65
   0  -2 -13   39.68    1.68
   0  -2  13   44.42    2.94
   0  -2  13   35.90    1.60
   0  -2  13   38.89    1.63
   0  -2 -13   39.24    1.66
   0  -2 -13   39.73    1.67
   0  -2  13   41.06    2.81
   0  -2 -13   41.88    1.72
   0  -2  13   43.88    2.95
   0  -2 -13   37.44    1.74
   0  -2  13   39.31    1.76
   0  -2 -13   38.10    2.64
   0  -2  13   37.26    2.60
   0  -2 -13   40.03    2.52
   0  -2 -14    5.84    0.70
   0  -2  14    4.17    1.12
   0  -2 -14    6.05    0.71
   0  -2  14    7.19    1.24
   0  -2 -14    6.82    0.81
   0  -2  14    8.54    1.32
   0  -2 -14    6.45    0.74
   0  -2  14    5.56    0.67
   0  -2  14    7.56    0.70
   0  -2 -14    6.50    1.17
   0  -2  14    6.88    0.80
   0  -2 -14    6.44    0.70
   0  -2  14    6.09    0.69
   0  -2 -15   43.87    1.60
   0  -2  15   46.76    2.59
   0  -2  15   43.76    2.37
   0  -2 -15   46.90    1.74
   0  -2 -15   44.25    1.49
   0  -2 -15   44.71    1.70
   0  -2 -15   44.60    1.61
   0  -2 -15   43.05    2.38
   0  -2  15   45.80    1.74
   0  -2 -15   43.86    1.60
   0  -2 -16    2.47    0.49
   0  -2 -16    3.14    0.42
   0  -2 -16    2.57    0.48
   0  -2 -16    2.47    0.41
   0  -2  16    2.95    0.50
   0  -2  17   63.78    1.80
   0  -2 -17   74.85    1.84
   0  -1   0    0.23    0.27
   0  -1   1 1689.58   35.33
   0  -1   1 1687.12   35.14
   0  -1   1 1667.31   35.13
   0  -1   1 1709.76   35.33
   0  -1   2 1865.34   39.39
   0  -1  -2 1869.21   39.33
   0  -1   2 1921.46   39.49
   0  -1   2 1871.07   39.39
   0  -1   2 1876.89   39.46
   0  -1  -3  114.76    3.04
   0  -1   3  117.65    3.13
   0  -1  -3  113.68    3.04
   0  -1   3  128.80    2.97
   0  -1   3  128.51    3.26
   0  -1   3  126.77    3.12
   0  -1   3  117.62    3.06
   0  -1   3  116.70    3.13
   0  -1  -4  151.17    3.91
   0  -1   4  155.87    4.10
   0  -1   4  155.17    3.93
   0  -1   4  155.57    4.10
   0  -1  -4  150.41    3.97
   0  -1  -4  153.56    3.98
   0  -1  -4  150.03    3.96
   0  -1   4  159.07    4.03
   0  -1   4  163.84    3.83
   0  -1   4  156.17    4.14
   0  -1  -4  158.40    4.14
   0  -1   5   90.27    2.90
   0  -1  -5   87.50    2.77
   0  -1  -5   94.39    2.83
   0  -1   5   89.63    2.93
   0  -1  -5   93.41    2.70
   0  -1   5   91.11    2.93
   0  -1   5   89.82    2.67
   0  -1  -5   88.79    2.25
   0  -1  -5   85.96    2.86
   0  -1   5   95.14    2.81
   0  -1   5   90.88    2.57
   0  -1   6  437.21   10.24
   0  -1  -6  423.31    9.17
   0  -1  -6  416.86   10.08
   0  -1   6  431.76   10.30
   0  -1  -6  426.90    9.89
   0  -1   6  429.96   10.28
   0  -1   6  407.73    9.48
   0  -1  -6  422.72    9.16
   0  -1  -6  426.96    9.25
   0  -1  -6  422.66   10.19
   0  -1   6  423.88    9.72
   0  -1   6  436.21   10.07
   0  -1   7  732.82   16.43
   0  -1   7  719.29   16.03
   0  -1  -7  724.96   15.34
   0  -1   7  716.39   16.76
   0  -1  -7  730.06   15.33
   0  -1  -7  710.55   15.45
   0  -1   7  721.71   16.76
   0  -1  -7  705.07   16.48
   0  -1  -7  694.99   16.55
   0  -1   7  699.23   16.59
   0  -1  -7  734.96   16.22
   0  -1   7  687.24   16.00
   0  -1   7  727.27   16.80
   0  -1   8  239.83    6.64
   0  -1  -8  229.75    5.26
   0  -1  -8  225.71    5.49
   0  -1   8  227.22    5.39
   0  -1  -8  228.26    5.44
   0  -1   8  226.94    6.01
   0  -1   8  224.93    6.38
   0  -1  -8  228.59    5.40
   0  -1  -8  234.75    5.26
   0  -1  -8  222.65    5.41
   0  -1  -8  227.31    5.46
   0  -1   8  232.81    5.99
   0  -1  -8  237.61    6.23
   0  -1  -8  216.31    6.54
   0  -1   8  225.40    5.45
   0  -1  -8  230.56    5.45
   0  -1   8  234.73    6.79
   0  -1  -9   32.83    1.38
   0  -1   9   31.14    1.33
   0  -1  -9   33.03    2.10
   0  -1   9   31.92    2.18
   0  -1  -9   35.18    1.39
   0  -1   9   31.62    1.29
   0  -1   9   33.62    2.14
   0  -1  -9   34.28    1.21
   0  -1   9   32.18    1.72
   0  -1  -9   35.32    1.36
   0  -1  -9   33.16    1.19
   0  -1  -9   33.52    1.34
   0  -1  -9   33.42    1.27
   0  -1  -9   32.90    2.04
   0  -1   9   30.96    2.19
   0  -1  -9   33.38    1.85
   0  -1  -9   31.95    1.35
   0  -1   9   34.41    2.27
   0  -1 -10   99.06    3.03
   0  -1 -10   94.22    4.07
   0  -1  10  106.16    3.04
   0  -1 -10  103.39    3.01
   0  -1  10  107.06    4.48
   0  -1  10  106.88    2.95
   0  -1  10  104.84    4.16
   0  -1  10   94.61    3.95
   0  -1 -10  101.62    2.76
   0  -1  10   96.75    3.56
   0  -1  10   96.79    3.97
   0  -1 -10  103.30    2.76
   0  -1 -10  101.58    2.96
   0  -1 -10  107.20    3.00
   0  -1 -10  100.47    2.86
   0  -1 -10  108.93    4.18
   0  -1  10  111.98    4.58
   0  -1 -10  102.85    3.81
   0  -1 -10  106.33    3.04
   0  -1  10  108.92    4.50
   0  -1 -11   36.58    1.66
   0  -1  11   37.81    1.54
   0  -1  11   39.16    1.66
   0  -1 -11   35.19    1.35
   0  -1  11   37.55    2.41
   0  -1  11   36.39    2.74
   0  -1 -11   37.54    1.63
   0  -1 -11   37.23    1.57
   0  -1 -11   36.42    1.37
   0  -1 -11   39.17    1.59
   0  -1 -11   38.79    1.52
   0  -1 -11   38.58    2.47
   0  -1  11   37.11    2.75
   0  -1 -11   37.56    1.63
   0  -1  12    1.15    0.95
   0  -1  12   -0.33    0.90
   0  -1  12    0.89    1.13
   0  -1  12    1.19    1.00
   0  -1 -12    0.66    0.70
   0  -1  12    0.12    0.87
   0  -1 -12    0.25    0.58
   0  -1 -12    0.38    0.58
   0  -1  12    0.29    1.07
   0  -1 -12    0.44    0.56
   0  -1 -12    0.29    0.51
   0  -1 -12    0.80    0.52
   0  -1 -12   -0.05    0.59
   0  -1  12    1.28    0.50
   0  -1 -12    0.18    0.51
   0  -1  12   -0.04    0.54
   0  -1  12   -0.08    0.45
   0  -1 -12    0.47    0.85
   0  -1 -12    0.23    0.85
   0  -1  13  150.52    4.04
   0  -1  13  156.06    4.12
   0  -1 -13  151.80    4.00
   0  -1  13  149.20    4.23
   0  -1 -13  138.63    5.47
   0  -1 -13  152.55    4.16
   0  -1  13  153.23    6.14
   0  -1  13  148.55    5.46
   0  -1 -13  149.46    4.25
   0  -1  13  151.49    5.65
   0  -1 -13  149.95    4.12
   0  -1 -13  143.72    4.08
   0  -1 -13  141.49    3.99
   0  -1 -13  142.93    3.96
   0  -1 -13  146.74    5.55
   0  -1  13  151.38    6.13
   0  -1 -13  138.77    5.07
   0  -1 -13  150.56    4.16
   0  -1  13  152.82    6.07
   0  -1  14  348.19   10.13
   0  -1 -14  365.29    9.69
   0  -1  14  385.53   11.01
   0  -1 -14  359.19    8.44
   0  -1  14  377.51   10.79
   0  -1 -14  344.20    8.26
   0  -1  14  359.11    9.88
   0  -1 -14  345.78   10.00
   0  -1  14  356.93   10.75
   0  -1  14  347.68    8.29
   0  -1 -14  391.60   10.29
   0  -1 -15  166.62    4.30
   0  -1 -15  176.47    4.44
   0  -1 -15  170.48    4.32
   0  -1 -15  185.33    4.61
   0  -1  15  190.22    6.38
   0  -1 -15  185.75    4.60
   0  -1 -15  180.37    4.66
   0  -1 -15  168.21    5.67
   0  -1  15  186.71    4.67
   0  -1  15  181.59    5.95
   0  -1  15  167.41    4.40
   0  -1 -16   14.91    0.76
   0  -1 -16   14.00    0.86
   0  -1 -16   15.95    0.93
   0  -1  16   15.98    1.49
   0  -1 -16   14.47    0.87
   0  -1  16   15.89    0.91
   0  -1 -16   15.96    0.91
   0  -1 -17    2.18    0.39
   0  -1 -17    1.91    0.36
   0  -1 -17    1.56    0.36
   0  -1  17    1.74    0.36
   0   0   1    0.03    0.10
   0   0   1   -0.02    0.14
   0   0   1    0.19    0.15
   0   0   2   29.58    1.03
   0   0   2   29.71    0.89
   0   0   2   30.73    0.90
   0   0  -2   29.36    0.89
   0   0   2   30.90    0.78
   0   0   2   29.20    1.02
   0   0   3    0.10    0.43
   0   0   3    0.38    0.44
   0   0  -3    0.10    0.28
   0   0   3   -0.22    0.30
   0   0   3   -0.02    0.29
   0   0  -4  405.33    9.24
   0   0  -4  396.78    9.22
   0   0   4  402.11    9.18
   0   0   4  428.18    9.08
   0   0   4  407.35    9.37
   0   0  -4  416.18    9.09
   0   0  -4  401.07    9.11
   0   0   4  405.30    9.36
   0   0  -5    0.04    0.52
   0   0  -5    0.07    0.48
   0   0  -5    0.77    0.55
   0   0   5    0.17    0.55
   0   0   5    0.09    0.55
   0   0   5    0.03    0.38
   0   0   5   -0.23    0.39
   0   0   5    1.13    0.53
   0   0  -5    0.11    0.43
   0   0  -5   -0.03    0.47
   0   0  -6    5.99    0.72
   0   0  -6    6.42    0.77
   0   0   6    5.59    0.78
   0   0  -6    5.76    0.42
   0   0   6    5.87    0.91
   0   0  -6    4.53    0.28
   0   0   6    6.36    0.93
   0   0   6    4.76    0.60
   0   0   6    5.32    0.71
   0   0  -6    5.82    0.42
   0   0  -6    5.40    0.47
   0   0  -6    5.90    0.82
   0   0  -6    6.35    0.85
   0   0  -6    5.57    0.80
   0   0  -7    0.31    0.52
   0   0  -7    0.29    0.58
   0   0  -7   -0.06    0.66
   0   0   7    0.07    0.69
   0   0   7   -0.07    0.76
   0   0   7    0.31    0.51
   0   0  -7    0.01    0.29
   0   0   7   -0.11    0.61
   0   0  -7    0.09    0.34
   0   0  -7   -0.04    0.27
   0   0  -8  175.25    4.09
   0   0  -8  175.90    5.06
   0   0  -8  179.51    4.21
   0   0  -8  171.01    4.28
   0   0   8  181.98    5.58
   0   0  -8  172.55    4.22
   0   0  -8  165.88    4.90
   0   0  -8  170.97    4.28
   0   0   8  169.77    5.08
   0   0  -8  177.04    4.10
   0   0   8  174.56    5.14
   0   0  -8  178.12    4.34
   0   0   9    0.59    0.67
   0   0  -9    0.22    0.30
   0   0   9    0.51    0.77
   0   0   9    0.10    0.71
   0   0   9    0.07    0.57
   0   0  -9   -0.05    0.38
   0   0  -9    0.08    0.30
   0   0  -9   -0.06    0.41
   0   0   9   -0.30    0.82
   0   0  -9    0.33    0.41
   0   0  -9   -0.05    0.39
   0   0  -9   -0.08    0.64
   0   0  -9    0.31    0.55
   0   0  -9    0.28    0.44
   0   0   9    0.18    0.35
   0   0 -10   10.71    0.86
   0   0  10   11.48    0.77
   0   0 -10   10.32    0.85
   0   0  10   10.75    1.53
   0   0  10   11.58    1.56
   0   0  10    8.91    1.19
   0   0  10   11.73    1.27
   0   0 -10   10.43    0.67
   0   0 -10   11.62    0.79
   0   0 -10   11.06    0.68
   0   0 -10   10.93    0.81
   0   0 -10   11.03    0.80
   0   0 -10   11.22    1.37
   0   0  10   11.02    0.83
   0   0 -10    9.38    1.11
   0   0  10   11.78    1.61
   0   0 -10   11.12    0.86
   0   0 -11    0.51    0.71
   0   0  11    0.31    0.49
   0   0 -11   -0.03    0.33
   0   0  11   -0.32    0.74
   0   0  11   -0.10    0.72
   0   0  11    0.14    0.89
   0   0  11    0.13    0.98
   0   0 -11    0.46    0.35
   0   0 -11    0.03    0.48
   0   0 -11    0.17    0.46
   0   0 -11   -0.03    0.49
   0   0  11   -0.07    0.45
   0   0 -11    0.04    0.52
   0   0 -11    0.04    0.53
   0   0 -11    0.27    0.51
   0   0 -11    0.11    0.87
   0   0  12  291.46    6.87
   0   0 -12  280.86    6.78
   0   0 -12  285.75    8.53
   0   0  12  279.58    7.00
   0   0  12  289.44    8.93
   0   0  12  285.19    8.27
   0   0 -12  292.40    7.11
   0   0  12  272.61    7.92
   0   0  12  281.81    8.47
   0   0  12  283.26    9.18
   0   0 -12  281.71    7.02
   0   0 -12  282.32    6.86
   0   0 -12  282.63    6.89
   0   0 -12  287.18    8.68
   0   0 -12  288.47    7.04
   0   0  12  282.46    9.25
   0   0 -12  292.63    8.19
   0   0  12  283.27    9.29
   0   0  13   -0.09    0.56
   0   0 -13   -0.11    0.80
   0   0  13    0.31    1.08
   0   0  13    0.77    1.11
   0   0 -13   -0.38    0.75
   0   0  13    0.26    0.99
   0   0  13    0.12    0.71
   0   0 -13   -0.06    0.45
   0   0 -13    0.23    0.49
   0   0 -13   -0.11    0.50
   0   0 -13    0.23    0.56
   0   0 -13    0.48    0.95
   0   0  13   -0.15    1.02
   0   0 -13    0.04    0.53
   0   0 -13   -0.09    0.58
   0   0 -13   -0.05    0.60
   0   0  13   -0.50    0.52
   0   0 -14   70.11    2.33
   0   0  14   72.51    3.90
   0   0  14   68.90    3.89
   0   0 -14   66.76    3.27
   0   0  14   69.20    3.58
   0   0  14   67.29    3.91
   0   0 -14   68.51    3.16
   0   0 -14   74.53    3.57
   0   0  14   66.30    3.43
   0   0 -15    0.43    0.48
   0   0 -15   -0.19    0.39
   0   0 -15    0.48    0.41
   0   0 -15    0.24    0.48
   0   0  15    0.39    0.79
   0   0 -15    0.39    0.69
   0   0 -15    0.14    0.47
   0   0 -15    0.14    0.48
   0   0  15    0.24    0.88
   0   0 -15    0.04    0.52
   0   0  15    0.10    0.71
   0   0  15    0.54    0.45
   0   0  15    0.29    0.48
   0   0 -15    0.43    0.65
   0   0 -16    0.04    0.32
   0   0 -16    0.40    0.40
   0   0  16   -0.31    0.36
   0   0  16   -0.09    0.42
   0   0 -16    0.25    0.41
   0   0 -16    0.37    0.44
   0   0  16    0.77    0.75
   0   0 -16   -0.12    0.44
   0   0  17   -0.02    0.30
   0   0 -17   -0.17    0.32
   0   0 -17    0.61    0.29
   0   0 -17   -0.12    0.33
   0   1   0   -0.04    0.25
   0   1   0    0.18    0.23
   0   1  -1 1674.82   35.24
   0   1   1 1672.61   35.27
   0   1   1 1778.46   35.44
   0   1   1 1709.55   35.36
   0   1   1 1661.48   35.27
   0   1  -1 1706.89   35.44
   0   1  -2 1843.65   39.61
   0   1   2 1939.67   39.58
   0   1   2 1876.24   39.68
   0   1  -2 1912.09   39.64
   0   1   2 1906.91   39.60
   0   1   2 1874.01   39.68
   0   1  -3  113.34    2.95
   0   1   3  120.10    3.06
   0   1   3  117.90    2.74
   0   1  -3  114.42    2.98
   0   1   3  118.36    3.05
   0   1   3  115.94    2.74
   0   1  -3  114.30    2.79
   0   1  -4  152.57    3.80
   0   1  -4  152.43    3.92
   0   1  -4  152.22    3.92
   0   1  -4  150.77    3.92
   0   1   4  163.32    3.94
   0   1   4  152.86    4.03
   0   1  -4  153.22    3.55
   0   1   4  154.18    4.04
   0   1  -4  152.06    3.89
   0   1   4  151.12    3.49
   0   1   5   89.50    2.91
   0   1  -5   88.93    2.68
   0   1   5   91.45    2.19
   0   1  -5   88.40    2.60
   0   1  -5   89.04    2.19
   0   1   5   89.27    2.54
   0   1   5   88.37    2.69
   0   1   5   89.73    2.91
   0   1  -5   91.67    2.77
   0   1  -5   87.41    2.74
   0   1   6  401.10    8.97
   0   1   6  423.21   10.13
   0   1  -6  409.42    9.72
   0   1   6  429.88   10.15
   0   1  -6  429.87    9.69
   0   1  -6  424.45    9.08
   0   1   6  422.83    9.61
   0   1   6  423.29    9.84
   0   1   6  455.47    9.85
   0   1  -6  403.01    9.93
   0   1   7  759.17   16.21
   0   1   7  740.88   16.17
   0   1   7  733.19   16.23
   0   1  -7  706.60   15.22
   0   1  -7  702.39   15.27
   0   1  -7  709.97   15.22
   0   1  -7  718.97   16.03
   0   1   7  716.13   16.63
   0   1  -7  700.44   16.05
   0   1   7  712.64   16.63
   0   1  -7  691.93   16.34
   0   1   7  716.70   16.63
   0   1   7  705.01   15.94
   0   1  -8  235.16    6.19
   0   1  -8  234.83    5.37
   0   1  -8  232.13    5.29
   0   1  -8  232.29    5.48
   0   1   8  227.41    6.77
   0   1  -8  230.43    5.44
   0   1  -8  236.80    6.20
   0   1  -8  230.11    5.48
   0   1  -8  229.15    5.47
   0   1  -8  227.16    5.29
   0   1   8  227.93    6.25
   0   1   8  225.25    6.31
   0   1   8  223.76    6.06
   0   1   9   34.00    1.88
   0   1  -9   32.46    1.19
   0   1  -9   34.99    1.39
   0   1   9   33.17    2.25
   0   1  -9   30.15    1.33
   0   1  -9   32.59    1.27
   0   1  -9   32.44    1.19
   0   1  -9   32.97    1.84
   0   1  -9   31.77    1.34
   0   1   9   38.92    2.39
   0   1  -9   33.18    1.20
   0   1  -9   32.80    1.33
   0   1  -9   34.14    2.06
   0   1  -9   36.81    1.92
   0   1   9   33.34    2.23
   0   1   9   31.59    1.75
   0   1 -10   99.28    2.85
   0   1 -10  101.43    2.74
   0   1 -10  104.12    3.77
   0   1  10  102.54    4.41
   0   1 -10  103.27    3.00
   0   1 -10   98.50    2.92
   0   1 -10  100.34    2.73
   0   1 -10   99.09    4.04
   0   1  10  102.40    4.40
   0   1 -10  106.11    3.01
   0   1 -10  102.22    2.75
   0   1  10  102.24    2.85
   0   1 -10  102.77    3.00
   0   1  10   99.13    4.38
   0   1 -10  106.68    3.78
   0   1  10   98.66    3.74
   0   1  10  106.06    3.97
   0   1 -11   39.98    1.64
   0   1  11   38.34    1.50
   0   1 -11   35.64    1.37
   0   1  11   39.24    2.78
   0   1 -11   37.30    1.62
   0   1  11   39.90    2.40
   0   1 -11   37.44    1.51
   0   1 -11   36.81    1.38
   0   1 -11   37.24    1.48
   0   1 -11   35.98    1.35
   0   1 -11   37.76    1.59
   0   1 -11   38.31    2.48
   0   1  11   39.45    2.79
   0   1 -11   35.29    1.58
   0   1 -12    0.26    0.59
   0   1  12    0.31    0.46
   0   1  12   -0.15    1.10
   0   1  12    0.73    1.02
   0   1 -12   -0.42    0.78
   0   1  12    0.04    0.52
   0   1  12    0.85    1.09
   0   1 -12    0.79    0.52
   0   1 -12    0.45    0.40
   0   1  12   -0.33    0.80
   0   1 -12    0.25    0.39
   0   1 -12    0.53    0.48
   0   1 -12    0.62    0.57
   0   1 -12   -0.12    0.86
   0   1 -12    0.36    0.77
   0   1 -12    0.25    0.59
   0   1 -12    0.34    0.55
   0   1  12    1.70    1.14
   0   1 -13  135.85    5.18
   0   1  13  146.85    4.13
   0   1 -13  154.76    4.04
   0   1  13  149.71    3.95
   0   1 -13  145.38    3.99
   0   1 -13  148.21    4.12
   0   1  13  149.77    5.97
   0   1 -13  146.32    4.05
   0   1 -13  142.46    5.51
   0   1 -13  149.09    5.13
   0   1  13  142.33    5.95
   0   1  13  144.61    5.90
   0   1  13  134.67    5.81
   0   1 -13  148.22    4.12
   0   1  13  148.86    5.44
   0   1  13  143.27    5.07
   0   1 -13  149.36    4.15
   0   1 -14  353.95    8.27
   0   1  14  370.21   10.64
   0   1 -14  320.76    9.53
   0   1 -14  370.41   10.11
   0   1  14  332.18    9.36
   0   1  14  366.99   10.02
   0   1  14  348.15   10.61
   0   1 -14  375.03    9.65
   0   1  14  357.70   10.70
   0   1  14  342.85   10.33
   0   1  15  166.68    6.03
   0   1  15  186.03    5.94
   0   1 -15  179.23    4.56
   0   1 -15  184.34    4.67
   0   1  15  196.80    6.46
   0   1 -15  181.67    4.59
   0   1 -15  178.10    5.53
   0   1 -15  177.32    4.45
   0   1 -15  157.78    5.38
   0   1  15  186.50    4.66
   0   1 -15  185.97    4.68
   0   1 -15  181.89    4.65
   0   1 -16   15.54    0.85
   0   1 -16   15.77    0.88
   0   1 -16   13.95    0.74
   0   1 -16   15.04    0.83
   0   1 -16   14.65    0.68
   0   1 -16   14.78    0.81
   0   1 -16   14.39    0.86
   0   1  16   14.44    1.42
   0   1  16   17.05    0.87
   0   1  16   15.41    0.78
   0   1  17    1.77    0.32
   0   1 -17    1.86    0.34
   0   1 -17    1.23    0.32
   0   1 -17    2.03    0.32
   0   2   0  282.43    6.48
   0   2   0  286.48    6.57
   0   2   1 4212.35   85.13
   0   2  -1 4102.39   85.28
   0   2  -1 4009.11   84.78
   0   2  -1 3959.03   85.33
   0   2   1 4063.89   85.23
   0   2   1 4174.44   85.37
   0   2  -1 4220.13   85.39
   0   2   2  193.42    4.56
   0   2   2  180.67    4.41
   0   2  -2  188.53    4.59
   0   2   2  183.57    4.23
   0   2   2  188.96    4.53
   0   2  -2  183.89    4.15
   0   2   2  178.29    4.22
   0   2  -2  175.82    4.54
   0   2  -3  187.57    4.65
   0   2  -3  184.32    4.53
   0   2   3  193.80    4.59
   0   2   3  199.14    4.71
   0   2  -3  190.54    4.74
   0   2   3  191.64    4.64
   0   2   3  194.51    4.66
   0   2   3  191.40    4.65
   0   2   4  206.20    5.21
   0   2   4  210.32    5.02
   0   2   4  210.20    4.98
   0   2   4  200.56    5.20
   0   2  -4  203.42    5.06
   0   2  -4  205.60    5.09
   0   2   4  211.37    4.97
   0   2   4  210.67    5.24
   0   2   5  456.43   10.07
   0   2   5  453.71   10.66
   0   2  -5  463.21   10.59
   0   2   5  460.22   10.66
   0   2   5  455.15   10.67
   0   2  -5  449.67   10.35
   0   2  -5  456.71   10.49
   0   2  -5  450.44    9.85
   0   2  -6  456.19   10.06
   0   2   6  470.15   11.14
   0   2  -6  457.53   10.88
   0   2   6  458.65   11.10
   0   2   6  469.14   11.14
   0   2  -6  465.66   10.66
   0   2  -6  450.22   10.87
   0   2   6  483.17   11.02
   0   2  -7  235.83    5.39
   0   2  -7  225.94    6.15
   0   2   7  221.90    6.47
   0   2   7  221.99    6.46
   0   2   7  221.41    6.45
   0   2  -7  227.09    5.95
   0   2  -7  226.23    5.29
   0   2  -7  222.93    6.19
   0   2   7  232.81    6.26
   0   2   7  241.04    6.31
   0   2  -8    1.46    0.45
   0   2  -8    1.90    0.48
   0   2   8    1.90    0.84
   0   2  -8    2.01    0.53
   0   2  -8    1.22    0.57
   0   2  -8    1.33    0.63
   0   2   8    1.83    0.85
   0   2   8    2.29    0.86
   0   2  -8    1.72    0.39
   0   2  -8    2.73    0.47
   0   2   8    2.27    0.68
   0   2   8    2.14    0.67
   0   2   8    3.19    0.77
   0   2   9  126.98    4.45
   0   2   9  128.90    4.41
   0   2   9  123.60    4.37
   0   2  -9  125.98    3.41
   0   2  -9  126.24    3.41
   0   2   9  117.85    4.67
   0   2  -9  129.59    3.34
   0   2  -9  125.89    3.28
   0   2  -9  129.38    4.14
   0   2   9  129.11    4.80
   0   2  -9  125.02    3.41
   0   2  -9  128.41    3.45
   0   2  -9  127.51    4.28
   0   2   9  134.06    4.88
   0   2  -9  128.37    3.30
   0   2  -9  124.62    4.42
   0   2 -10  426.86    9.56
   0   2 -10  423.78    9.75
   0   2 -10  425.38    9.74
   0   2  10  417.59   11.65
   0   2 -10  432.90    9.84
   0   2  10  427.45   11.20
   0   2  10  435.72   11.14
   0   2 -10  409.42   10.67
   0   2 -10  427.65    9.56
   0   2 -10  414.08    9.63
   0   2  10  411.55   11.58
   0   2 -10  430.05    9.77
   0   2 -10  430.42    9.78
   0   2  10  415.85   11.66
   0   2 -10  425.85    9.62
   0   2 -10  431.55   11.26
   0   2  11   78.37    2.42
   0   2  11   73.36    3.81
   0   2 -11   78.05    2.51
   0   2 -11   75.66    2.33
   0   2 -11   79.30    2.56
   0   2  11   81.41    3.52
   0   2  11   79.59    3.56
   0   2 -11   74.28    2.31
   0   2 -11   76.14    2.40
   0   2  11   69.36    3.71
   0   2 -11   77.58    2.51
   0   2 -11   77.67    2.54
   0   2 -11   78.89    2.37
   0   2 -11   80.40    3.37
   0   2  11   78.68    3.95
   0   2 -11   73.10    3.51
   0   2 -11   84.80    2.57
   0   2  12  298.26    7.09
   0   2 -12  316.22    7.27
   0   2  12  299.74    9.36
   0   2 -12  312.28    7.32
   0   2  12  305.10    9.59
   0   2 -12  278.58    6.92
   0   2  12  282.09    8.67
   0   2 -12  279.05    6.91
   0   2 -12  295.24    7.11
   0   2  12  298.79    9.25
   0   2 -12  305.10    7.26
   0   2 -12  307.64    7.01
   0   2 -12  298.42    7.25
   0   2  12  304.74    9.42
   0   2 -12  305.78    8.50
   0   2 -12  312.55    8.89
   0   2 -12  294.27    7.20
   0   2  13   39.77    1.54
   0   2 -13   41.25    1.68
   0   2 -13   39.99    1.68
   0   2  13   40.20    2.82
   0   2  13   36.22    2.80
   0   2 -13   37.62    1.42
   0   2  13   40.01    2.49
   0   2 -13   36.83    1.40
   0   2 -13   41.02    1.61
   0   2 -13   40.49    1.69
   0   2  13   39.53    2.76
   0   2 -13   40.15    1.70
   0   2  13   40.48    2.83
   0   2 -13   42.25    2.34
   0   2  13   40.45    1.68
   0   2 -13   32.50    2.21
   0   2 -13   45.11    2.64
   0   2 -13   40.06    1.65
   0   2  14    8.47    0.75
   0   2 -14    6.55    0.69
   0   2 -14    5.94    0.71
   0   2  14    6.06    1.27
   0   2 -14    6.59    0.75
   0   2 -14    6.11    1.02
   0   2  14    6.87    1.37
   0   2 -14    5.80    0.71
   0   2  14    5.65    1.03
   0   2  14    6.43    1.10
   0   2 -14    6.63    0.70
   0   2 -14    6.66    0.71
   0   2  15   51.21    2.84
   0   2 -15   45.89    1.62
   0   2 -15   43.91    1.57
   0   2 -15   44.11    1.60
   0   2  15   43.76    2.52
   0   2 -15   46.39    1.67
   0   2 -15   47.11    2.26
   0   2 -15   44.26    1.57
   0   2  15   49.34    1.67
   0   2 -15   46.88    1.61
   0   2  16    2.42    0.39
   0   2  16    3.33    0.44
   0   2 -16    2.82    0.41
   0   2 -16    2.58    0.39
   0   2 -16    2.55    0.39
   0   2 -16    2.31    0.40
   0   2 -16    1.92    0.45
   0   2 -16    2.71    0.37
   0   2 -17   69.73    1.78
   0   3   0    0.52    0.47
   0   3   0    0.31    0.60
   0   3   0    0.23    0.42
   0   3  -1  317.29    7.45
   0   3  -1  334.99    7.92
   0   3   1  325.94    7.89
   0   3   1  324.08    7.72
   0   3   1  317.16    7.50
   0   3   2  246.24    5.91
   0   3   2  257.95    6.18
   0   3  -2  243.90    6.38
   0   3  -2  247.81    5.74
   0   3  -2  238.17    6.12
   0   3   3    2.69    0.48
   0   3   3    4.08    0.62
   0   3   3    4.62    0.63
   0   3  -3    4.42    0.74
   0   3  -3    3.22    0.61
   0   3  -4   38.90    1.74
   0   3   4   39.70    1.58
   0   3   4   39.18    1.68
   0   3  -4   38.09    1.36
   0   3   4   36.30    1.30
   0   3   4   38.05    1.63
   0   3  -4   38.13    1.61
   0   3  -5   15.52    0.81
   0   3   5   14.00    1.02
   0   3  -5   15.64    1.11
   0   3   5   15.46    0.95
   0   3  -5   15.05    0.95
   0   3   5   13.65    1.02
   0   3   5   15.95    0.99
   0   3  -5   14.56    0.75
   0   3  -5   14.47    1.02
   0   3   6    0.18    0.53
   0   3   6    0.77    0.56
   0   3  -6    0.21    0.38
   0   3  -6    0.52    0.48
   0   3  -6    0.27    0.35
   0   3  -6   -0.25    0.62
   0   3  -6   -0.14    0.49
   0   3  -7  260.42    6.15
   0   3   7  262.33    7.20
   0   3  -7  249.12    5.98
   0   3  -7  259.34    6.68
   0   3  -7  256.16    7.06
   0   3  -7  255.70    6.77
   0   3  -7  258.71    6.07
   0   3  -8  273.05    6.41
   0   3   8  258.40    7.55
   0   3   8  275.97    7.66
   0   3   8  264.75    7.57
   0   3  -8  265.82    7.04
   0   3  -8  271.20    6.29
   0   3   8  253.79    7.58
   0   3  -8  265.70    7.46
   0   3   8  265.88    7.65
   0   3  -8  270.48    6.48
   0   3  -9   38.24    1.61
   0   3   9   40.48    2.35
   0   3   9   43.87    2.43
   0   3   9   34.68    2.22
   0   3  -9   37.77    1.45
   0   3   9   37.93    2.39
   0   3   9   37.34    2.38
   0   3  -9   39.49    1.59
   0   3 -10  400.12    9.11
   0   3 -10  403.64    9.28
   0   3 -10  389.52    9.12
   0   3  10  386.23   10.97
   0   3 -10  394.84   10.49
   0   3  10  407.24   10.79
   0   3  10  413.35   10.87
   0   3  10  413.08   10.84
   0   3 -10  399.02    9.14
   0   3 -10  395.60    9.08
   0   3 -10  391.64    9.12
   0   3  10  379.81   10.91
   0   3 -10  412.94    9.38
   0   3  11   14.88    1.94
   0   3 -11   13.60    1.44
   0   3 -11   14.47    0.92
   0   3 -11   15.96    1.01
   0   3 -11   16.97    1.12
   0   3 -11   16.17    1.11
   0   3  11   15.22    1.59
   0   3  11   15.33    1.56
   0   3 -11   15.12    0.97
   0   3  11   17.60    1.78
   0   3  12  196.23    7.19
   0   3 -12  196.15    4.91
   0   3 -12  195.18    4.89
   0   3 -12  199.46    5.01
   0   3 -12  204.86    5.19
   0   3 -12  202.45    5.01
   0   3  12  200.96    6.68
   0   3  12  192.26    6.45
   0   3 -12  201.74    6.27
   0   3 -12  208.12    5.24
   0   3  12  196.50    5.01
   0   3 -13   49.87    2.55
   0   3 -13   50.23    1.75
   0   3 -13   46.44    1.60
   0   3 -13   49.15    1.69
   0   3  13   47.19    3.05
   0   3 -13   48.11    1.61
   0   3  13   52.20    2.77
   0   3  13   47.74    2.72
   0   3  13   50.49    1.71
   0   3 -14  143.50    3.71
   0   3 -14  134.42    3.42
   0   3 -14  137.05    3.67
   0   3 -14  142.40    4.56
   0   3  14  125.11    4.53
   0   3  14  142.26    5.29
   0   3  14  136.26    3.60
   0   3 -14  134.81    3.53
   0   3 -15    0.27    0.33
   0   3 -15    0.05    0.37
   0   3  15    0.09    0.78
   0   3 -15   -0.32    0.42
   0   3  15    0.04    0.35
   0   3 -16  224.19    4.79
   0   3 -16  229.94    4.85
   0   4   0   12.24    1.00
   0   4   0   14.29    1.22
   0   4   1    7.21    0.90
   0   4   1    7.80    0.98
   0   4  -1    7.10    1.01
   0   4   1    7.56    0.99
   0   4  -1    7.63    0.96
   0   4  -2    4.81    0.72
   0   4   2    4.38    0.78
   0   4  -2    5.53    0.92
   0   4  -2    4.09    0.83
   0   4   2    5.37    0.82
   0   4  -3  387.53    8.72
   0   4  -3  378.63    9.43
   0   4  -3  408.89    9.95
   0   4   3  382.57    9.78
   0   4   3  389.94    9.51
   0   4  -3  406.85   10.01
   0   4   3  406.05    9.78
   0   4   4  873.17   19.50
   0   4   4  860.97   19.71
   0   4  -4  917.02   20.14
   0   4  -4  884.98   19.95
   0   4  -4  851.52   19.45
   0   4  -4  863.18   18.78
   0   4   4  881.55   19.71
   0   4  -5    3.13    0.51
   0   4  -5    2.70    0.83
   0   4  -5    2.45    0.48
   0   4   5    3.17    0.66
   0   4  -6   12.58    0.87
   0   4  -6   12.07    1.28
   0   4  -6   15.14    1.36
   0   4  -6   13.84    0.86
   0   4  -6   12.71    0.79
   0   4   7   62.12    3.01
   0   4  -7   66.72    2.17
   0   4  -7   62.55    2.81
   0   4  -7   61.55    2.02
   0   4  -7   62.78    2.05
   0   4  -8  426.97    9.71
   0   4  -8  430.45    9.83
   0   4  -8  433.68   11.10
   0   4   8  416.39   11.67
   0   4   8  413.79   11.28
   0   4  -8  416.20    9.63
   0   4  -9  743.46   17.92
   0   4  -9  740.57   16.56
   0   4   9  726.45   18.74
   0   4   9  721.06   18.23
   0   4   9  753.17   18.22
   0   4   9  745.04   18.13
   0   4  -9  760.57   16.45
   0   4 -10   26.59    1.23
   0   4 -10   25.87    1.23
   0   4 -10   26.62    1.33
   0   4 -10   25.16    1.92
   0   4 -10   27.47    1.39
   0   4 -10   28.58    1.27
   0   4  10   27.07    2.09
   0   4  10   24.15    1.93
   0   4  10   25.64    2.28
   0   4 -10   28.19    1.35
   0   4 -11    3.43    0.66
   0   4 -11    2.94    0.88
   0   4  11    3.33    1.19
   0   4 -11    3.13    0.61
   0   4 -11    2.97    0.50
   0   4 -11    2.28    0.49
   0   4 -11    2.84    0.49
   0   4  11    3.74    0.95
   0   4 -11    2.72    0.64
   0   4  12    1.41    0.44
   0   4 -12    0.94    0.39
   0   4 -12    0.63    0.44
   0   4 -12    1.57    0.54
   0   4 -12    0.08    0.71
   0   4  12    0.99    0.99
   0   4 -12    1.52    0.55
   0   4 -12    0.11    0.37
   0   4 -12    1.63    0.53
   0   4  12    0.37    0.70
   0   4 -13   36.36    1.30
   0   4 -13   43.55    1.60
   0   4 -13   40.58    1.35
   0   4 -13   44.34    1.47
   0   4 -13   43.53    1.54
   0   4 -13   41.49    2.13
   0   4 -13   38.60    1.39
   0   4 -13   36.99    1.30
   0   4 -13   39.32    1.34
   0   4  13   40.48    1.37
   0   4  13   42.32    2.57
   0   4 -14    0.08    0.31
   0   4 -14    0.38    0.34
   0   4 -14   -0.11    0.40
   0   4 -14   -0.12    0.38
   0   4  14    0.55    0.32
   0   4 -15   48.05    1.40
   0   4 -15   45.01    1.35
   0   5   0   -0.27    0.74
   0   5  -1   35.46    1.95
   0   5  -1   39.30    2.31
   0   5   1   36.32    2.17
   0   5  -2    0.92    0.76
   0   5   2    0.42    0.68
   0   5  -3  403.85   10.58
   0   5   3  387.74   10.24
   0   5   3  394.29   10.25
   0   5  -4    2.19    0.94
   0   5   4    3.34    0.80
   0   5  -5  291.69    6.94
   0   5  -5  295.97    8.43
   0   5  -5  290.46    6.93
   0   5  -5  301.50    8.38
   0   5  -6  547.12   12.12
   0   5  -6  528.04   12.02
   0   5   6  515.53   13.80
   0   5  -6  551.95   13.63
   0   5  -6  542.25   13.59
   0   5  -7  236.62    5.81
   0   5  -7  229.83    5.62
   0   5   7  238.82    7.38
   0   5  -7  229.08    7.01
   0   5  -7  225.15    6.94
   0   5  -8  114.53    4.31
   0   5  -8  112.84    3.13
   0   5  -8  107.08    3.23
   0   5  -8  110.66    3.10
   0   5  -9   27.51    1.25
   0   5  -9   30.35    2.03
   0   5   9   24.98    2.08
   0   5  -9   28.85    1.26
   0   5   9   29.06    2.08
   0   5  -9   28.38    1.38
   0   5 -10   95.95    2.73
   0   5 -10   96.05    3.73
   0   5  10   84.86    3.91
   0   5 -10   91.86    2.70
   0   5 -10   97.55    2.73
   0   5 -10   95.39    2.69
   0   5  10   91.99    3.80
   0   5 -10   95.96    2.86
   0   5 -11   13.67    0.86
   0   5 -11   11.94    0.79
   0   5 -11   14.14    1.31
   0   5  11   12.60    1.43
   0   5 -11   12.31    0.75
   0   5 -11   12.52    0.76
   0   5 -11   12.85    0.77
   0   5  11   15.16    1.39
   0   5 -11   12.51    0.85
   0   5 -12   17.65    0.83
   0   5 -12   17.13    0.79
   0   5 -12   19.53    0.92
   0   5 -12   18.08    0.88
   0   5  12   15.51    0.77
   0   5 -12   16.82    0.78
   0   5 -12   19.04    0.95
   0   5  12   19.13    1.71
   0   5 -12   18.86    1.35
   0   5 -13   59.85    1.74
   0   5 -13   57.52    1.57
   0   5 -13   59.53    1.64
   0   5 -13   61.97    1.68
   0   5 -13   57.94    1.59
   0   5 -14   10.05    0.49
   0   5 -14    8.05    0.42
   0   6   0  281.53    8.52
   0   6   0  292.42    8.55
   0   6   1  303.27    8.88
   0   6  -1  315.17    9.01
   0   6   1  306.52    8.87
   0   6   2    0.39    0.80
   0   6  -2    0.54    0.74
   0   6   2    1.19    0.79
   0   6   3   92.57    3.77
   0   6  -3   88.35    3.92
   0   6  -4  213.06    5.29
   0   6   4  209.58    6.38
   0   6  -5   12.85    0.87
   0   6  -5   14.26    1.50
   0   6  -6   96.27    2.78
   0   6  -6  101.39    3.94
   0   6   6   91.90    4.00
   0   6  -7   65.73    2.06
   0   6  -7   69.09    3.07
   0   6   7   61.74    3.20
   0   6  -8   64.26    2.87
   0   6   8   54.76    3.03
   0   6  -8   66.07    1.98
   0   6   8   56.15    2.84
   0   6  -8   64.51    2.06
   0   6  -9  233.98    5.55
   0   6   9  228.83    7.03
   0   6  -9  237.53    6.61
   0   6  -9  233.51    5.42
   0   6  -9  225.23    5.47
   0   6 -10   11.38    0.70
   0   6 -10   13.11    1.14
   0   6 -10   12.69    0.70
   0   6 -10   13.80    0.79
   0   6 -10   13.44    0.71
   0   6 -10   13.10    0.68
   0   6 -11    7.69    0.55
   0   6  11    6.97    0.44
   0   6 -11    7.69    0.50
   0   6 -11    7.65    0.55
   0   6 -11    7.45    0.48
   0   6 -11    7.09    0.43
   0   6 -11    7.91    0.48
   0   6 -11    8.37    0.58
   0   6 -12    4.35    0.35
   0   6 -12    5.17    0.41
   0   6 -12    4.55    0.36
   0   7   0    0.75    0.69
   0   7  -1   15.02    1.54
   0   7   1   12.92    1.39
   0   7  -2    4.43    1.04
   0   7   2    3.41    0.92
   0   7  -3   64.35    2.87
   0   7  -3   63.59    3.03
   0   7  -3   59.44    1.91
   0   7  -4    0.37    0.38
   0   7  -4    0.03    0.40
   0   7  -4   -0.08    0.67
   0   7  -5  372.17    8.38
   0   7  -5  373.78    8.40
   0   7  -5  385.00    9.67
   0   7  -6   11.70    1.12
   0   7  -6   10.52    0.66
   0   7  -6   10.02    0.63
   0   7  -7   48.39    2.15
   0   7  -7   48.65    1.44
   0   7  -7   48.62    1.50
   0   7  -8   20.72    0.83
   0   7  -8   19.91    0.87
   0   7  -8   18.96    0.86
   0   7  -8   20.53    0.83
   0   7  -8   20.25    0.82
   0   7  -9  102.86    2.50
   0   7  -9  104.02    2.51
   0   7  -9  104.35    2.57
   0   7  -9   99.63    2.55
   0   7 -10    1.09    0.22
   0   7 -10    0.91    0.23
   0   7 -10    0.71    0.23
   0   8  -1    0.89    0.27
   0   8  -5  138.83    3.21
   0   8  -6   59.77    1.51
  -1  -8   6  112.32    2.64
   1  -8  -6  109.33    2.61
  -1  -8   6  112.99    2.60
  -1  -8   6  107.39    2.57
  -1  -8   5  109.12    2.64
   1  -8  -5  105.48    2.62
  -1  -8   5  104.71    2.59
  -1  -8   5  108.30    2.58
  -1  -8   4    0.74    0.27
  -1  -8   4    0.30    0.25
  -1  -8   4    0.51    0.32
   1  -8  -4    0.74    0.31
  -1  -8   4    0.55    0.28
  -1  -8   3  230.34    5.05
  -1  -8   3  223.17    5.06
  -1  -8   3  225.69    5.12
   1  -8  -3  215.22    5.09
  -1  -8   3  214.88    5.05
  -1  -8   2   67.03    1.15
  -1  -8   2   66.07    1.27
  -1  -8   2   67.71    1.27
  -1  -8   2   66.36    1.17
   1  -8  -1    0.91    0.34
  -1  -8   1    1.25    0.37
  -1  -8   1    1.06    0.28
  -1  -8   1    0.85    0.33
   1  -8  -1    1.01    0.30
  -1  -8   1    0.61    0.30
   1  -8  -1    1.00    0.32
  -1  -8   1    0.91    0.29
  -1  -8   0    0.60    0.35
   1  -8   0    0.70    0.32
  -1  -8   0    0.95    0.31
   1  -8   0    1.02    0.36
  -1  -8   0    0.55    0.24
   1  -8   0    0.07    0.19
   1  -8   0    0.62    0.32
  -1  -8   0    0.54    0.33
   1  -8   0    0.57    0.28
   1  -8   0    0.59    0.23
  -1  -8   0    0.54    0.24
   1  -8   1  146.02    3.61
   1  -8   1  166.94    3.81
   1  -8   1  151.64    3.60
   1  -8   1  155.00    3.74
  -1  -8  -1  153.30    3.65
  -1  -8  -1  161.53    3.80
   1  -8   1  162.88    3.72
  -1  -8  -1  159.59    3.77
   1  -8   2    9.55    0.52
   1  -8   2   10.53    0.62
   1  -8   2    9.30    0.51
   1  -8   2   11.24    0.63
  -1  -8  -2    9.08    0.53
   1  -8   2    9.36    0.52
  -1  -8  -2    9.68    0.59
  -1  -8  -2    9.62    0.59
   1  -8   3   48.10    1.41
   1  -8   3   51.91    1.50
   1  -8   3   52.82    1.42
   1  -8   3   48.86    1.48
  -1  -8  -3   47.94    1.44
  -1  -8  -3   47.60    1.44
  -1  -8  -3   50.02    1.49
   1  -8   4   10.30    0.56
   1  -8   4    8.46    0.54
   1  -8   4    9.77    0.49
   1  -8   4    8.50    0.49
  -1  -8  -4    8.80    0.53
   1  -8   5    8.19    0.42
   1  -8   5    7.46    0.43
  -1  -8  -5    8.27    0.46
   1  -8   5    7.97    0.46
  -1  -7  10    7.04    0.45
  -1  -7   9   47.43    1.41
  -1  -7   9   54.09    1.45
   1  -7  -9   49.49    1.42
  -1  -7   9   53.10    1.58
  -1  -7   8   32.12    1.11
  -1  -7   8   31.14    1.22
  -1  -7   8   30.36    1.10
   1  -7  -7   45.21    1.53
  -1  -7   7   38.92    1.40
  -1  -7   7   49.31    2.22
  -1  -7   7   48.95    1.67
  -1  -7   7   46.57    1.53
  -1  -7   7   43.99    1.55
   1  -7  -7   44.16    1.53
   1  -7  -7   40.29    2.13
  -1  -7   7   46.02    1.54
  -1  -7   6   68.10    2.11
  -1  -7   6   65.17    1.97
  -1  -7   6   69.35    2.83
  -1  -7   6   71.71    2.23
  -1  -7   6   70.19    2.09
  -1  -7   6   67.84    2.13
   1  -7  -6   66.52    2.09
   1  -7  -6   66.01    2.88
   1  -7  -6   64.39    2.08
  -1  -7   6   60.68    2.03
  -1  -7   5   10.47    0.79
   1  -7  -5   11.03    0.79
  -1  -7   5   11.12    0.79
  -1  -7   5   11.06    0.87
  -1  -7   5   10.78    0.77
  -1  -7   5   12.20    0.85
   1  -7  -5   10.87    0.79
  -1  -7   5   11.79    1.18
  -1  -7   5   10.82    0.80
   1  -7  -5    9.90    0.79
   1  -7  -4    0.41    0.46
  -1  -7   4    0.28    0.47
  -1  -7   4    0.56    0.45
   1  -7  -4    0.94    0.49
  -1  -7   4    0.52    0.50
  -1  -7   4    0.35    0.42
  -1  -7   4    0.67    0.51
  -1  -7   4    0.99    0.71
  -1  -7   4    0.40    0.43
  -1  -7   4    0.53    0.40
   1  -7  -4    0.56    0.47
   1  -7  -3    7.11    0.71
  -1  -7   3    7.19    0.73
  -1  -7   3    7.55    1.00
  -1  -7   3    6.33    0.65
  -1  -7   3    7.07    0.76
   1  -7  -3    6.22    0.66
   1  -7  -3    7.21    0.71
   1  -7  -3    7.30    0.70
  -1  -7   3    6.28    0.63
  -1  -7   3    7.73    0.72
   1  -7  -3    7.26    0.73
  -1  -7   3    6.99    0.65
   1  -7  -2   32.10    1.42
  -1  -7   2   32.74    1.43
  -1  -7   2   33.87    1.47
   1  -7  -2   30.93    1.39
   1  -7  -2   30.65    1.16
  -1  -7   2   35.82    1.39
   1  -7  -2   31.33    1.32
   1  -7  -2   30.14    1.35
  -1  -7   2   30.57    1.35
   1  -7  -2   28.56    1.16
  -1  -7   2   32.30    1.32
   1  -7  -2   31.81    1.37
   1  -7  -2   32.09    1.41
  -1  -7   2   28.44    1.30
  -1  -7   1  109.31    3.22
   1  -7  -1  107.60    2.97
  -1  -7   1  111.56    3.10
  -1  -7   1  108.26    3.06
   1  -7  -1  112.06    3.15
  -1  -7   1  115.43    3.09
   1  -7  -1  111.22    2.96
  -1  -7   1  113.00    3.20
   1  -7  -1  111.32    3.19
   1  -7  -1  107.97    3.08
  -1  -7   1  106.32    3.03
  -1  -7   1  111.43    3.16
   1  -7  -1  105.48    3.11
   1  -7  -1  107.64    3.15
   1  -7   0    4.94    0.60
  -1  -7   0    5.16    0.60
   1  -7   0    4.55    0.57
   1  -7   0    5.96    0.71
  -1  -7   0    5.58    0.60
   1  -7   0    5.61    0.60
   1  -7   0    4.06    0.63
  -1  -7   0    4.03    0.62
  -1  -7   0    5.25    0.62
  -1  -7   0    5.77    0.71
   1  -7   0    4.87    0.63
   1  -7   0    4.98    0.66
  -1  -7   0    5.21    0.66
   1  -7   1   19.80    1.07
   1  -7   1   19.54    1.04
  -1  -7  -1   19.93    0.98
   1  -7   1   18.66    1.12
  -1  -7  -1   19.65    1.06
  -1  -7  -1   19.46    0.96
   1  -7   1   21.07    1.06
  -1  -7  -1   18.97    1.01
  -1  -7  -1   18.64    1.06
  -1  -7  -1   20.67    1.14
   1  -7   1   19.00    1.06
  -1  -7  -1   20.77    1.13
   1  -7   1   19.57    1.02
  -1  -7  -2   26.71    1.12
   1  -7   2   30.56    1.31
   1  -7   2   29.22    1.29
   1  -7   2   25.72    1.64
  -1  -7  -2   25.00    1.07
   1  -7   2   29.29    1.26
  -1  -7  -2   27.24    1.23
   1  -7   2   27.41    1.35
  -1  -7  -2   29.66    1.32
   1  -7   2   29.68    1.30
  -1  -7  -2   30.37    1.35
   1  -7   2   28.98    1.18
  -1  -7  -2   30.50    1.39
  -1  -7  -3    1.07    0.49
   1  -7   3    0.91    0.44
   1  -7   3    1.84    0.58
  -1  -7  -3    1.41    0.44
   1  -7   3    1.73    0.46
   1  -7   3    1.75    0.50
   1  -7   3    1.37    0.48
  -1  -7  -3    0.87    0.50
  -1  -7  -3    1.60    0.56
   1  -7   3    0.70    0.68
   1  -7   4   18.14    0.91
  -1  -7  -4   19.86    1.02
   1  -7   4   19.99    1.50
   1  -7   4   20.49    1.11
   1  -7   4   19.13    1.02
   1  -7   4   18.05    1.06
   1  -7   4   16.26    0.89
   1  -7   4   18.51    1.03
  -1  -7  -4   18.05    1.02
  -1  -7  -4   19.71    1.07
  -1  -7  -5   90.24    2.57
   1  -7   5   96.07    3.45
   1  -7   5   95.57    2.76
   1  -7   5   94.50    2.66
   1  -7   5   90.36    2.69
   1  -7   5   88.95    2.45
   1  -7   5   91.82    2.68
  -1  -7  -5   91.98    2.67
  -1  -7  -5   91.13    2.66
  -1  -7  -6    0.56    0.40
   1  -7   6    0.66    0.63
   1  -7   6    0.71    0.46
   1  -7   6    0.26    0.40
   1  -7   6    0.74    0.44
  -1  -7  -6    0.63    0.40
  -1  -7  -6    0.54    0.64
   1  -7   6    0.08    0.43
  -1  -7  -7   58.38    1.79
   1  -7   7   62.25    2.50
   1  -7   7   62.11    1.89
   1  -7   7   63.94    1.85
   1  -7   7   61.16    1.84
   1  -7   7   60.61    1.85
  -1  -7  -7   60.73    1.84
  -1  -7  -7   55.96    2.53
   1  -7   8  114.86    2.82
   1  -7   8  116.79    2.78
   1  -7   8  109.29    2.71
  -1  -7  -8  106.24    2.68
  -1  -7  -8  108.09    2.74
   1  -7   8  106.46    2.76
   1  -7   9    1.80    0.25
   1  -7   9    2.16    0.27
   1  -7   9    1.45    0.27
  -1  -6  12   28.55    1.08
   1  -6 -12   28.03    1.01
   1  -6 -12   30.20    1.02
  -1  -6  12   27.74    1.02
  -1  -6  11    9.31    0.99
  -1  -6  11    6.99    0.65
   1  -6 -11    6.92    0.92
  -1  -6  11    5.72    0.41
  -1  -6  11    6.59    0.42
   1  -6 -11    6.63    0.58
  -1  -6  11    7.19    0.63
   1  -6 -11    8.25    0.62
   1  -6 -10    3.43    0.54
  -1  -6  10    6.12    0.95
  -1  -6  10    3.50    0.60
   1  -6 -10    2.68    0.80
   1  -6 -10    3.84    0.56
  -1  -6  10    3.91    0.47
  -1  -6  10    4.74    0.48
  -1  -6  10    5.30    0.66
   1  -6 -10    3.95    0.46
  -1  -6   9    1.36    0.48
  -1  -6   9    1.38    0.45
   1  -6  -9    1.25    0.45
   1  -6  -9    1.75    0.55
  -1  -6   9    1.78    0.57
   1  -6  -9    1.55    0.73
   1  -6  -9    1.66    0.53
  -1  -6   9    1.58    0.44
  -1  -6   9    1.52    0.59
  -1  -6   9    1.30    0.83
  -1  -6   9    1.08    0.46
   1  -6  -9    1.15    0.44
   1  -6  -8    5.56    0.73
  -1  -6   8    5.86    0.68
  -1  -6   8    7.16    1.19
  -1  -6   8    6.81    0.70
   1  -6  -8    5.59    0.66
   1  -6  -8    6.37    0.70
  -1  -6   8    5.72    0.81
   1  -6  -8    5.20    1.09
  -1  -6   8    6.46    0.79
  -1  -6   8    5.51    0.68
   1  -6  -8    5.54    0.65
  -1  -6   7   19.74    1.07
  -1  -6   7   24.10    1.94
  -1  -6   7   19.96    1.16
   1  -6  -7   20.64    1.86
   1  -6  -7   20.81    1.10
  -1  -6   6   46.79    2.04
   1  -6  -6   47.29    2.81
  -1  -6   6   50.39    1.93
   1  -6  -6   48.82    1.84
   1  -6  -6   48.67    1.90
  -1  -6   6   47.52    1.84
  -1  -6   6   48.78    2.04
  -1  -6   6   53.48    1.93
  -1  -6   6   50.99    1.96
   1  -6  -6   47.25    1.87
  -1  -6   6   52.51    2.83
  -1  -6   6   46.88    1.95
   1  -6  -6   48.31    1.89
   1  -6  -5   36.84    2.50
  -1  -6   5   35.01    1.75
   1  -6  -5   37.35    1.59
  -1  -6   5   39.03    1.69
  -1  -6   5   38.12    1.47
   1  -6  -5   37.83    1.55
   1  -6  -5   35.95    1.60
   1  -6  -5   36.72    1.62
  -1  -6   5   38.32    1.66
   1  -6  -5   36.75    1.56
  -1  -6   5   38.47    1.78
   1  -6  -5   37.13    1.54
  -1  -6   5   38.23    1.64
  -1  -6   5   39.65    1.71
   1  -6  -5   39.21    1.69
  -1  -6   5   39.97    2.45
  -1  -6   5   37.06    1.72
   1  -6  -5   36.95    1.63
   1  -6  -4   43.20    2.71
  -1  -6   4   44.01    1.98
  -1  -6   4   48.45    1.77
   1  -6  -4   51.51    1.87
  -1  -6   4   50.10    1.94
   1  -6  -4   48.30    1.88
   1  -6  -4   45.79    1.84
   1  -6  -4   46.51    1.88
  -1  -6   4   48.60    1.94
  -1  -6   4   50.52    2.03
   1  -6  -4   49.72    1.88
  -1  -6   4   50.48    1.92
  -1  -6   4   49.07    1.97
   1  -6  -4   47.34    1.91
  -1  -6   4   51.44    2.73
  -1  -6   4   48.69    1.99
  -1  -6   4   44.87    1.75
   1  -6  -4   49.46    1.95
   1  -6  -3   27.16    2.07
  -1  -6   3   27.60    1.41
   1  -6  -3   30.16    1.40
  -1  -6   3   28.18    1.31
   1  -6  -3   27.70    1.40
  -1  -6   3   26.33    1.42
  -1  -6   3   27.15    1.48
   1  -6  -3   28.00    1.39
  -1  -6   3   26.50    1.35
  -1  -6   3   27.73    1.47
   1  -6  -3   29.55    1.36
   1  -6  -3   27.74    1.39
  -1  -6   3   25.33    1.88
  -1  -6   3   27.57    1.34
  -1  -6   3   28.18    1.51
   1  -6  -3   29.56    1.45
   1  -6  -2   61.32    3.10
  -1  -6   2   57.56    2.13
   1  -6  -2   60.04    2.13
  -1  -6   2   56.18    2.04
   1  -6  -2   59.20    1.97
   1  -6  -2   54.58    2.12
  -1  -6   2   57.00    2.20
   1  -6  -2   56.80    2.13
  -1  -6   2   55.32    2.18
  -1  -6   2   55.57    2.08
   1  -6  -2   60.75    1.95
   1  -6  -2   59.29    2.13
  -1  -6   2   60.88    2.21
  -1  -6   2   58.34    2.04
   1  -6  -2   60.33    2.15
  -1  -6   2   59.87    2.84
   1  -6  -2   61.59    2.17
  -1  -6   2   63.05    2.19
  -1  -6   2   60.75    2.29
   1  -6  -1   31.02    1.52
  -1  -6   1   32.96    1.61
   1  -6  -1   32.17    1.54
  -1  -6   1   33.44    1.57
  -1  -6   1   34.89    1.49
   1  -6  -1   33.96    1.42
   1  -6  -1   32.83    1.56
  -1  -6   1   33.64    1.55
  -1  -6   1   31.06    1.44
  -1  -6   1   34.65    1.51
   1  -6  -1   33.07    1.50
   1  -6  -1   30.35    1.50
  -1  -6   1   33.22    1.65
  -1  -6   1   31.84    1.53
  -1  -6   1   33.79    1.48
  -1  -6   1   35.26    1.53
   1  -6  -1   33.14    1.43
   1  -6  -1   35.27    1.54
   1  -6   0   84.44    2.74
  -1  -6   0   82.04    2.77
   1  -6   0   87.65    2.83
  -1  -6   0   83.32    2.73
   1  -6   0   86.64    2.64
  -1  -6   0   85.82    2.63
   1  -6   0   82.30    2.77
  -1  -6   0   82.01    2.69
  -1  -6   0   79.60    2.66
   1  -6   0   84.69    2.63
  -1  -6   0   82.73    2.69
  -1  -6   0   86.70    2.65
   1  -6   0   88.83    2.73
  -1  -6   0   86.53    2.68
   1  -6   0   84.91    2.66
  -1  -6   0   79.63    2.82
   1  -6   0   81.13    2.66
  -1  -6   0   83.70    2.76
  -1  -6  -1   23.13    1.23
   1  -6   1   20.06    1.20
  -1  -6  -1   20.58    1.12
   1  -6   1   21.18    1.22
   1  -6   1   21.60    1.16
  -1  -6  -1   21.18    1.28
   1  -6   1   22.01    1.23
  -1  -6  -1   21.59    1.27
  -1  -6  -1   19.69    1.18
   1  -6   1   23.40    1.31
  -1  -6  -1   20.18    1.08
   1  -6   1   19.28    1.16
  -1  -6  -1   19.88    1.22
   1  -6   1   21.33    1.30
  -1  -6  -1   22.06    1.20
   1  -6   1   22.33    1.14
  -1  -6  -1   22.63    1.25
   1  -6   1   21.18    1.64
  -1  -6  -1   18.54    1.86
  -1  -6  -2  310.31    7.20
   1  -6   2  304.31    7.30
  -1  -6  -2  299.95    7.04
   1  -6   2  299.02    7.22
   1  -6   2  279.83    7.20
   1  -6   2  295.15    7.11
  -1  -6  -2  301.03    7.35
   1  -6   2  303.78    7.26
  -1  -6  -2  303.33    7.33
   1  -6   2  294.48    7.38
  -1  -6  -2  294.90    7.18
   1  -6   2  301.87    7.25
  -1  -6  -2  296.38    6.99
  -1  -6  -2  292.48    7.07
   1  -6   2  299.46    7.39
  -1  -6  -2  290.52    7.31
   1  -6   2  296.43    8.35
  -1  -6  -2  285.82    8.81
   1  -6   3  239.38    5.86
  -1  -6  -3  224.24    5.58
   1  -6   3  237.00    5.96
  -1  -6  -3  238.11    5.81
   1  -6   3  227.27    5.84
  -1  -6  -3  244.35    6.02
   1  -6   3  232.72    5.83
  -1  -6  -3  233.65    5.92
   1  -6   3  239.28    6.06
  -1  -6  -3  231.23    5.77
  -1  -6  -3  220.75    5.54
   1  -6   3  238.87    5.93
   1  -6   3  243.77    6.07
  -1  -6  -3  233.51    5.96
   1  -6   3  223.87    6.98
   1  -6   3  224.85    6.01
  -1  -6  -3  230.27    7.45
   1  -6   4    6.00    0.78
  -1  -6  -4    6.29    1.19
   1  -6   4    6.59    0.80
   1  -6   4    6.74    0.76
  -1  -6  -4    5.66    0.68
  -1  -6  -4    6.67    0.76
   1  -6   4    6.23    0.70
   1  -6   4    6.42    1.17
  -1  -6  -4    6.23    0.67
   1  -6   4    6.65    0.81
  -1  -6  -4    6.73    0.79
   1  -6   4    6.34    0.85
   1  -6   4    6.91    0.81
  -1  -6  -4    6.80    0.79
   1  -6   5   29.39    1.44
   1  -6   5   32.68    1.53
   1  -6   5   28.43    2.06
  -1  -6  -5   28.04    2.20
   1  -6   5   29.55    1.50
  -1  -6  -5   30.09    1.46
   1  -6   5   30.34    1.51
   1  -6   5   29.78    1.34
   1  -6   5   27.37    1.43
  -1  -6  -5   29.71    1.43
  -1  -6  -5   29.96    1.37
  -1  -6  -5   28.01    1.34
   1  -6   6   81.88    2.66
  -1  -6  -6   79.47    3.78
   1  -6   6   85.81    3.68
  -1  -6  -7   10.27    0.74
  -1  -6  -7   10.37    0.83
   1  -6   7   11.43    1.37
  -1  -6  -7   12.01    1.46
   1  -6   7    8.94    0.89
  -1  -6  -7    9.22    0.80
  -1  -6  -7    9.90    0.81
   1  -6   7   11.91    0.94
   1  -6   7    9.74    0.86
   1  -6   7    9.94    0.86
  -1  -6  -7    9.64    0.80
   1  -6   8   26.30    1.22
   1  -6   8   25.80    1.19
  -1  -6  -8   25.26    1.21
   1  -6   8   28.47    1.94
  -1  -6  -8   28.86    2.07
   1  -6   8   24.44    1.31
  -1  -6  -8   25.71    1.18
   1  -6   8   23.78    1.21
  -1  -6  -8   25.13    1.21
   1  -6   8   27.61    1.31
  -1  -6  -8   25.02    1.14
   1  -6   9   17.49    0.93
   1  -6   9   17.23    0.87
  -1  -6  -9   18.49    0.90
  -1  -6  -9   18.56    1.57
   1  -6   9   17.34    1.05
  -1  -6  -9   17.25    0.95
   1  -6   9   18.62    0.96
   1  -6   9   20.00    1.56
  -1  -6  -9   18.55    0.85
   1  -6   9   17.74    0.99
  -1  -6  -9   19.68    1.01
  -1  -6 -10   53.94    2.51
   1  -6  10   53.85    1.84
  -1  -6 -10   56.17    1.75
   1  -6  10   54.43    1.68
   1  -6  10   58.07    2.44
   1  -6  10   55.98    1.67
  -1  -6 -10   60.51    1.80
   1  -6  10   55.21    1.75
  -1  -6 -11   36.41    1.14
  -1  -6 -11   38.08    1.19
   1  -6  11   33.13    1.05
   1  -6  11   35.41    1.22
   1  -6  11   30.07    0.94
   1  -6  11   31.15    0.97
  -1  -6 -12  162.66    3.68
   1  -5 -14    0.20    0.28
  -1  -5  14    0.28    0.25
   1  -5 -14    0.25    0.24
   1  -5 -14    0.02    0.29
  -1  -5  14    0.31    0.31
   1  -5 -13    1.26    0.45
  -1  -5  13    1.00    0.42
   1  -5 -13    1.32    0.40
   1  -5 -13    1.26    0.42
  -1  -5  13    1.28    0.47
   1  -5 -13    1.06    0.63
  -1  -5  12   11.65    0.90
   1  -5 -12   12.20    1.35
  -1  -5  12   11.66    1.19
   1  -5 -12   12.54    0.85
   1  -5 -12   12.71    0.89
  -1  -5  12   11.64    0.87
   1  -5 -12   11.44    0.79
   1  -5 -11   82.42    2.62
  -1  -5  11   84.84    3.48
   1  -5 -11   78.10    2.52
  -1  -5  11   84.29    2.69
   1  -5 -11   83.62    2.62
   1  -5 -11   89.85    3.84
  -1  -5  11   79.28    2.71
  -1  -5  11   77.85    2.50
  -1  -5  11   84.26    3.72
  -1  -5  10   11.16    1.40
   1  -5 -10   12.11    1.63
  -1  -5  10   10.78    0.80
  -1  -5  10   12.27    1.56
  -1  -5  10   11.57    0.93
   1  -5 -10   12.00    0.82
  -1  -5   9   15.17    1.73
  -1  -5   9   18.93    1.08
  -1  -5   9   17.35    1.04
   1  -5  -9   16.40    1.02
   1  -5  -9   17.47    1.18
  -1  -5   9   18.52    1.82
   1  -5  -9   18.01    1.92
  -1  -5   9   15.39    1.21
   1  -5  -9   17.54    1.18
   1  -5  -9   14.89    1.06
  -1  -5   9   16.03    1.21
  -1  -5   9   18.04    1.09
   1  -5  -9   18.06    1.06
   1  -5  -9   17.64    1.02
  -1  -5   9   16.73    1.15
  -1  -5   9   16.70    1.15
  -1  -5   8    2.39    0.98
  -1  -5   8    2.16    0.63
  -1  -5   8    2.30    0.59
  -1  -5   8    2.18    0.57
   1  -5  -8    1.59    0.54
   1  -5  -8    1.84    0.61
   1  -5  -8    2.71    0.63
   1  -5  -8    3.79    1.08
  -1  -5   8    3.12    0.75
   1  -5  -8    1.75    0.60
  -1  -5   8    2.67    1.06
   1  -5  -8    2.13    0.62
  -1  -5   8    2.32    0.69
  -1  -5   8    2.49    0.61
  -1  -5   8    1.95    0.65
   1  -5  -8    2.46    0.60
  -1  -5   7  233.60    7.35
  -1  -5   7  240.72    5.96
  -1  -5   7  241.50    6.23
   1  -5  -7  238.96    7.69
  -1  -5   7  235.29    5.96
   1  -5  -7  235.14    5.96
   1  -5  -7  227.51    5.88
  -1  -5   7  241.74    6.00
   1  -5  -7  231.61    5.83
   1  -5  -7  229.90    6.03
  -1  -5   7  235.85    5.88
  -1  -5   7  254.12    7.57
  -1  -5   7  231.88    6.05
   1  -5  -7  236.36    5.92
  -1  -5   7  235.78    6.12
   1  -5  -7  224.08    5.88
  -1  -5   7  237.34    6.18
   1  -5  -7  239.63    6.02
  -1  -5   6   15.75    1.13
   1  -5  -6   14.95    1.04
  -1  -5   6   16.77    1.18
  -1  -5   6   16.28    1.13
  -1  -5   6   16.38    1.61
   1  -5  -6   16.28    0.97
   1  -5  -6   16.54    1.08
  -1  -5   6   16.43    1.08
   1  -5  -6   15.59    1.10
   1  -5  -6   15.40    1.00
  -1  -5   6   15.87    1.05
  -1  -5   6   14.88    1.65
   1  -5  -6   16.74    1.72
  -1  -5   6   16.16    1.18
  -1  -5   6   17.45    1.09
  -1  -5   6   15.25    1.16
   1  -5  -6   14.42    1.05
   1  -5  -6   16.05    1.03
   1  -5  -6   16.73    1.10
  -1  -5   6   13.19    1.54
   1  -5  -5  144.07    3.89
   1  -5  -5  146.22    4.01
  -1  -5   5  148.45    3.84
  -1  -5   5  149.36    4.09
   1  -5  -5  142.66    3.98
   1  -5  -5  151.07    4.11
  -1  -5   5  144.72    4.05
   1  -5  -5  146.70    3.94
  -1  -5   5  143.70    4.17
   1  -5  -5  150.68    4.03
   1  -5  -5  141.40    3.93
  -1  -5   5  143.67    4.20
  -1  -5   5  148.06    4.04
  -1  -5   5  149.86    4.12
   1  -5  -5  147.48    4.05
  -1  -5   5  150.14    4.18
   1  -5  -5  144.05    4.05
   1  -5  -4   98.19    2.97
  -1  -5   4  100.16    2.84
   1  -5  -4   99.83    2.88
  -1  -5   4  102.24    3.04
   1  -5  -4   96.83    2.95
   1  -5  -4   98.49    2.98
  -1  -5   4   98.02    3.00
  -1  -5   4   98.68    3.09
   1  -5  -4   97.58    2.90
   1  -5  -4   96.77    2.93
   1  -5  -4   95.88    4.11
  -1  -5   4   98.06    3.15
  -1  -5   4  103.84    3.01
  -1  -5   4   96.95    3.02
   1  -5  -4   93.10    2.80
  -1  -5   4   92.60    3.06
   1  -5  -4   97.78    2.98
  -1  -5   4   97.82    2.87
   1  -5  -4  100.91    3.00
   1  -5  -3  147.66    4.00
  -1  -5   3  142.45    4.12
  -1  -5   3  147.65    3.94
  -1  -5   3  144.52    3.81
   1  -5  -3  148.94    3.99
  -1  -5   3  145.07    4.00
   1  -5  -3  146.78    3.91
   1  -5  -3  145.45    3.73
   1  -5  -3  147.13    3.96
  -1  -5   3  149.61    3.86
   1  -5  -3  148.62    3.95
   1  -5  -3  138.75    3.81
   1  -5  -3  142.76    3.97
  -1  -5   3  146.16    4.05
   1  -5  -3  145.70    3.96
  -1  -5   3  143.39    4.09
   1  -5  -3  149.02    3.86
  -1  -5   3  150.08    4.16
   1  -5  -3  145.29    5.21
   1  -5  -3  149.15    3.94
  -1  -5   3  150.34    4.05
  -1  -5   3  146.09    3.98
   1  -5  -3  139.15    3.68
  -1  -5   3  146.53    4.99
  -1  -5   3  138.60    5.07
  -1  -5   2    0.04    0.47
  -1  -5   2   -0.34    0.54
   1  -5  -2    0.59    0.52
   1  -5  -2    0.36    0.49
  -1  -5   2    0.24    0.46
  -1  -5   2   -0.19    0.52
  -1  -5   2   -0.03    0.45
   1  -5  -2    0.39    0.39
  -1  -5   2   -0.36    0.49
   1  -5  -2   -0.04    0.45
   1  -5  -2    0.03    0.47
  -1  -5   2   -0.36    0.45
   1  -5  -2    0.26    0.51
   1  -5  -2    0.58    0.45
   1  -5  -2    0.18    0.53
   1  -5  -2    0.26    0.51
  -1  -5   2    0.28    0.50
  -1  -5   2   -1.22    0.80
  -1  -5   2   -0.17    0.47
   1  -5  -2   -0.10    0.69
   1  -5  -2    0.14    0.37
  -1  -5   2   -0.14    0.51
   1  -5  -2    0.45    0.50
  -1  -5   2    0.24    0.58
  -1  -5   2    0.29    0.79
   1  -5  -1   96.16    2.88
   1  -5  -1   89.87    2.86
  -1  -5   1   98.72    2.93
  -1  -5   1   95.15    3.04
  -1  -5   1   96.42    2.86
   1  -5  -1   91.48    2.83
   1  -5  -1   98.86    2.92
  -1  -5   1   98.22    2.87
   1  -5  -1   98.19    2.82
  -1  -5   1  100.32    2.83
   1  -5  -1   94.85    2.85
   1  -5  -1   96.84    2.84
   1  -5  -1   95.14    2.91
  -1  -5   1   94.01    2.95
  -1  -5   1   98.80    2.98
   1  -5  -1   98.84    2.93
   1  -5  -1   91.86    3.78
   1  -5  -1   96.39    2.92
  -1  -5   1   93.30    2.85
  -1  -5   1   93.64    2.90
   1  -5  -1   99.36    2.80
  -1  -5   1   98.54    2.84
   1  -5  -1   96.05    3.38
  -1  -5   1   99.82    3.60
  -1  -5   1  100.53    3.92
   1  -5   0    3.62    0.87
  -1  -5   0    2.72    0.88
  -1  -5   0    3.88    0.61
   1  -5   0    3.83    0.62
   1  -5   0    3.08    0.56
  -1  -5   0    3.48    0.58
  -1  -5   0    3.95    0.60
   1  -5   0    2.77    0.56
   1  -5   0    3.36    0.68
   1  -5   0    4.05    0.64
  -1  -5   0    3.65    0.64
   1  -5   0    3.46    0.62
  -1  -5   0    3.59    0.63
   1  -5   0    3.90    0.58
  -1  -5   0    3.67    0.57
   1  -5   0    3.40    0.67
  -1  -5   0    3.44    0.61
  -1  -5   0    3.62    0.64
  -1  -5   0    3.94    0.78
   1  -5   0    3.09    0.83
  -1  -5   0    3.58    0.69
   1  -5   0    3.06    0.62
   1  -5   0    4.05    0.62
  -1  -5   0    3.41    0.62
  -1  -5  -1   34.65    2.25
   1  -5   1   29.11    1.42
  -1  -5  -1   35.01    1.38
  -1  -5  -1   33.10    1.41
   1  -5   1   32.79    1.45
   1  -5   1   32.57    1.42
  -1  -5  -1   29.61    1.26
   1  -5   1   32.92    1.45
  -1  -5  -1   33.23    1.49
   1  -5   1   34.23    1.53
  -1  -5  -1   34.45    1.44
   1  -5   1   33.18    1.44
  -1  -5  -1   35.14    1.36
  -1  -5  -1   30.32    1.46
  -1  -5  -1   31.76    1.40
   1  -5   1   34.28    1.55
  -1  -5  -1   32.72    1.45
   1  -5   1   31.29    1.32
   1  -5   1   35.73    2.03
   1  -5   1   29.28    1.40
  -1  -5  -1   30.36    1.51
  -1  -5  -1   32.74    1.47
   1  -5   1   31.17    1.36
   1  -5   2  184.43    5.00
  -1  -5  -2  188.53    6.29
  -1  -5  -2  188.26    4.75
   1  -5   2  195.33    5.00
  -1  -5  -2  192.34    4.86
   1  -5   2  194.69    4.93
  -1  -5  -2  188.54    4.79
   1  -5   2  190.75    4.93
  -1  -5  -2  197.34    5.01
   1  -5   2  187.77    5.04
  -1  -5  -2  193.30    4.91
  -1  -5  -2  190.41    4.74
   1  -5   2  196.63    4.98
   1  -5   2  199.22    5.10
  -1  -5  -2  191.86    5.05
  -1  -5  -2  194.69    4.86
  -1  -5  -2  192.67    4.83
  -1  -5  -2  200.52    5.04
   1  -5   2  191.78    4.74
   1  -5   2  192.46    5.95
   1  -5   2  184.67    4.92
  -1  -5  -2  185.64    5.08
  -1  -5  -2  188.27    5.00
   1  -5   2  198.36    4.85
  -1  -5  -3  424.40   11.75
   1  -5   3  436.62   10.22
  -1  -5  -3  443.34   10.17
   1  -5   3  441.10   10.24
  -1  -5  -3  435.34   10.05
  -1  -5  -3  429.57   10.19
  -1  -5  -3  444.59    9.98
  -1  -5  -3  434.81    9.82
   1  -5   3  451.93   10.20
   1  -5   3  443.48   10.05
  -1  -5  -3  424.15    9.87
  -1  -5  -3  419.65    9.96
   1  -5   3  440.71   10.04
  -1  -5  -3  435.39   10.09
   1  -5   3  460.16   11.45
  -1  -5  -3  428.58    9.78
   1  -5   3  444.82   10.15
  -1  -5  -3  434.03    9.98
   1  -5   3  441.84   10.22
  -1  -5  -3  424.67    9.91
   1  -5   3  450.88    9.90
  -1  -5  -3  444.09   10.18
   1  -5   3  440.32   10.24
   1  -5   3  428.94   10.07
  -1  -5  -4   14.89    1.05
  -1  -5  -4   13.83    1.01
   1  -5   4   14.54    1.09
  -1  -5  -4   13.05    1.04
   1  -5   4   15.97    0.99
  -1  -5  -4   13.27    0.78
  -1  -5  -4   16.07    0.98
   1  -5   4   13.07    1.03
  -1  -5  -4   12.94    0.94
   1  -5   4   14.75    0.95
  -1  -5  -4   14.33    0.97
   1  -5   4   12.73    1.02
  -1  -5  -4   15.30    0.98
  -1  -5  -4   15.37    0.81
   1  -5   4   14.83    1.04
   1  -5   4   15.42    1.09
  -1  -5  -4   15.80    0.94
   1  -5   4   13.92    0.98
   1  -5   4   13.92    1.04
  -1  -5  -4   14.50    1.03
  -1  -5  -5  585.61   15.22
   1  -5   5  589.01   13.46
  -1  -5  -5  589.62   13.25
  -1  -5  -5  599.56   13.35
   1  -5   5  569.59   13.14
   1  -5   5  598.96   13.41
  -1  -5  -5  589.70   13.27
  -1  -5  -5  592.85   13.22
   1  -5   5  576.06   13.09
  -1  -5  -5  583.37   13.05
   1  -5   5  587.18   13.43
  -1  -5  -5  590.01   13.36
   1  -5   5  590.84   13.39
   1  -5   5  599.50   13.38
   1  -5   5  603.44   14.90
   1  -5   5  591.01   13.48
  -1  -5  -5  608.57   13.34
   1  -5   5  562.96   13.19
  -1  -5  -6    0.62    0.86
   1  -5   6    0.05    0.60
  -1  -5  -6    0.70    0.56
   1  -5   6    0.47    0.61
  -1  -5  -6    0.81    0.57
   1  -5   6    1.16    0.58
   1  -5   6    0.30    0.48
  -1  -5  -6    0.79    0.57
  -1  -5  -6    0.58    0.60
  -1  -5  -6    0.77    0.51
  -1  -5  -6    0.84    0.58
   1  -5   6    0.19    0.59
   1  -5   6    0.56    0.64
   1  -5   6    0.90    0.56
   1  -5   6    0.11    0.90
   1  -5   7  584.56   13.18
  -1  -5  -7  575.46   13.24
   1  -5   7  590.13   13.14
   1  -5   7  570.74   13.18
  -1  -5  -7  573.79   13.15
  -1  -5  -7  563.24   12.86
   1  -5   7  621.14   14.94
   1  -5   7  573.74   13.30
  -1  -5  -7  573.90   13.03
  -1  -5  -7  580.09   13.16
  -1  -5  -7  572.46   13.10
   1  -5   7  590.76   13.29
   1  -5   7  581.34   13.35
  -1  -5  -7  564.18   15.13
   1  -5   8    0.77    0.55
   1  -5   8    0.59    0.54
  -1  -5  -8    1.21    0.50
  -1  -5  -8    0.90    0.60
   1  -5   8    0.42    0.84
  -1  -5  -8    0.69    0.57
   1  -5   8    1.33    0.65
  -1  -5  -8    1.26    1.00
   1  -5   8    1.43    0.61
   1  -5   8    1.37    0.62
  -1  -5  -8    1.01    0.51
   1  -5   8    1.12    0.55
   1  -5   9  275.27    6.60
  -1  -5  -9  276.58    8.52
   1  -5   9  283.66    8.22
  -1  -5 -10  299.21    7.01
   1  -5  10  305.93    7.18
   1  -5  10  295.22    7.35
  -1  -5 -10  311.96    7.34
   1  -5  10  299.95    7.13
   1  -5  10  327.10    8.63
  -1  -5 -10  285.28    8.76
   1  -5  10  299.25    7.45
  -1  -5 -10  322.73    7.40
   1  -5  10  312.47    7.33
  -1  -5 -10  288.45    7.10
   1  -5  11   53.92    1.75
  -1  -5 -11   55.53    1.94
   1  -5  11   56.53    1.97
   1  -5  11   62.20    2.69
  -1  -5 -11   51.53    2.73
   1  -5  11   57.50    2.06
  -1  -5 -11   61.71    2.02
   1  -5  11   57.69    1.91
  -1  -5 -11   55.85    1.80
   1  -5  11   55.82    1.74
  -1  -5 -12    0.28    0.45
  -1  -5 -12    0.59    0.41
   1  -5  12    0.52    0.43
  -1  -5 -12    0.44    0.58
   1  -5  12    0.59    0.35
  -1  -5 -12   -0.10    0.29
   1  -5  12    0.75    0.40
   1  -5  13   31.14    1.19
  -1  -5 -13   33.30    1.16
  -1  -4  15   29.47    1.06
   1  -4 -15   30.23    1.02
   1  -4 -15   27.94    0.95
   1  -4 -15   28.94    0.98
  -1  -4  14    8.75    0.77
   1  -4 -14    6.69    1.04
   1  -4 -14    7.53    0.65
  -1  -4  14    7.41    1.08
  -1  -4  14    8.77    0.69
   1  -4 -14    8.91    0.69
   1  -4 -14    9.22    0.74
  -1  -4  13  152.11    4.18
  -1  -4  13  153.29    4.12
  -1  -4  13  168.71    4.39
   1  -4 -13  171.63    4.36
   1  -4 -13  176.61    4.42
   1  -4 -13  167.62    4.35
  -1  -4  13  169.57    4.49
   1  -4 -13  159.78    5.64
  -1  -4  13  171.60    5.04
  -1  -4  13  173.86    5.83
  -1  -4  12   -0.60    0.85
  -1  -4  12    0.12    0.87
   1  -4 -12    0.12    0.80
   1  -4 -12    0.59    0.54
  -1  -4  12    0.11    0.47
  -1  -4  12    0.08    0.47
   1  -4 -11  184.77    6.63
  -1  -4  11  183.09    5.13
   1  -4 -11  180.06    4.89
   1  -4 -11  179.51    4.81
   1  -4 -11  185.34    5.01
  -1  -4  11  196.93    6.22
  -1  -4  11  185.76    5.00
  -1  -4  11  189.59    4.95
  -1  -4  11  184.53    6.64
   1  -4 -11  193.34    5.07
   1  -4 -11  191.41    5.06
  -1  -4  11  195.98    5.15
  -1  -4  10  162.55    6.11
  -1  -4  10  172.53    4.34
   1  -4 -10  155.39    4.42
   1  -4 -10  166.12    4.29
  -1  -4  10  164.92    4.34
   1  -4 -10  161.92    4.42
   1  -4 -10  169.14    4.62
  -1  -4  10  172.85    5.85
  -1  -4  10  165.18    4.57
  -1  -4  10  166.13    4.52
  -1  -4  10  161.72    4.72
   1  -4 -10  167.13    6.20
   1  -4 -10  167.61    4.60
   1  -4 -10  161.80    4.57
  -1  -4  10  169.81    4.71
  -1  -4   9  237.62    6.28
   1  -4  -9  228.24    7.77
   1  -4  -9  239.92    6.20
   1  -4  -9  237.19    6.04
  -1  -4   9  259.17    6.00
  -1  -4   9  236.18    7.79
   1  -4  -9  239.65    5.94
  -1  -4   9  247.13    5.98
  -1  -4   9  240.84    5.98
   1  -4  -9  235.76    6.03
   1  -4  -9  243.42    6.19
  -1  -4   9  254.21    7.62
   1  -4  -9  254.29    6.23
  -1  -4   9  236.17    6.29
  -1  -4   9  241.95    7.18
   1  -4  -9  240.20    5.91
  -1  -4   9  243.90    6.20
  -1  -4   9  232.48    6.11
   1  -4  -8  876.31   19.25
  -1  -4   8  857.86   19.24
   1  -4  -8  855.24   19.26
  -1  -4   8  904.56   19.27
  -1  -4   8  879.65   19.31
   1  -4  -8  866.88   19.31
   1  -4  -8  880.12   19.44
  -1  -4   8  872.68   19.57
   1  -4  -8  887.79   19.45
   1  -4  -8  887.19   19.21
  -1  -4   8  887.17   19.50
  -1  -4   8  882.97   19.41
  -1  -4   8  881.37   21.30
  -1  -4   8  901.55   19.59
   1  -4  -8  903.23   19.44
  -1  -4   7  122.18    3.60
  -1  -4   7  127.41    3.59
   1  -4  -7  125.31    3.45
   1  -4  -7  124.92    3.59
   1  -4  -7  128.06    4.93
  -1  -4   7  128.48    3.71
  -1  -4   7  120.96    3.48
   1  -4  -7  122.53    3.43
  -1  -4   7  129.37    3.52
   1  -4  -7  125.66    3.48
  -1  -4   7  125.46    3.51
   1  -4  -7  123.16    3.39
   1  -4  -7  123.25    3.50
   1  -4  -7  123.92    3.58
  -1  -4   7  121.54    3.44
  -1  -4   7  132.19    4.78
   1  -4  -7  129.60    3.59
  -1  -4   7  123.92    3.67
  -1  -4   7  129.67    4.59
  -1  -4   6  578.74   13.34
   1  -4  -6  597.83   13.18
  -1  -4   6  588.22   13.30
   1  -4  -6  586.17   13.26
  -1  -4   6  615.96   13.27
   1  -4  -6  572.53   14.84
  -1  -4   6  593.08   13.40
  -1  -4   6  588.36   14.67
   1  -4  -6  605.05   13.22
  -1  -4   6  595.99   13.22
  -1  -4   6  606.06   13.25
   1  -4  -6  590.17   13.00
   1  -4  -6  595.94   13.13
   1  -4  -6  586.22   13.29
   1  -4  -6  585.08   13.22
  -1  -4   6  577.58   13.18
  -1  -4   6  608.56   14.69
   1  -4  -6  585.74   13.24
  -1  -4   6  582.76   13.38
  -1  -4   6  589.76   14.60
   1  -4  -5  283.18    8.27
  -1  -4   5  291.56    7.04
   1  -4  -5  291.69    6.91
  -1  -4   5  286.27    8.02
  -1  -4   5  294.47    6.90
  -1  -4   5  288.89    6.93
   1  -4  -5  280.73    6.91
  -1  -4   5  272.88    7.72
   1  -4  -5  284.09    6.88
   1  -4  -5  283.99    6.87
   1  -4  -5  293.96    6.74
  -1  -4   5  288.92    6.92
  -1  -4   5  286.63    6.68
   1  -4  -5  287.69    6.84
   1  -4  -5  301.39    6.97
  -1  -4   5  297.67    6.92
  -1  -4   5  297.64    7.01
  -1  -4   5  296.82    6.97
   1  -4  -5  295.16    6.89
   1  -4  -5  286.99    6.80
  -1  -4   5  299.04    7.05
   1  -4  -5  287.23    6.88
  -1  -4   5  289.58    8.06
  -1  -4   4  223.50    6.51
  -1  -4   4  234.77    5.67
  -1  -4   4  230.48    5.78
   1  -4  -4  225.17    6.88
  -1  -4   4  239.42    5.73
   1  -4  -4  239.88    5.66
  -1  -4   4  221.10    6.50
   1  -4  -4  242.84    5.70
   1  -4  -4  234.32    5.67
   1  -4  -4  237.12    5.58
  -1  -4   4  230.44    5.51
  -1  -4   4  235.41    5.70
   1  -4  -4  227.23    5.52
   1  -4  -4  236.39    5.69
   1  -4  -4  239.24    5.66
  -1  -4   4  234.89    5.71
   1  -4  -4  237.99    5.68
  -1  -4   4  232.16    5.76
  -1  -4   4  228.25    5.56
  -1  -4   4  232.85    5.73
   1  -4  -4  236.59    5.65
  -1  -4   4  234.22    5.78
   1  -4  -4  231.77    5.63
   1  -4  -4  232.06    5.62
  -1  -4   4  230.05    6.78
  -1  -4   3  426.13   10.52
  -1  -4   3  427.31    9.74
   1  -4  -3  442.07   11.08
  -1  -4   3  446.27    9.90
  -1  -4   3  442.48    9.84
   1  -4  -3  432.60    9.69
   1  -4  -3  440.00    9.78
   1  -4  -3  442.17    9.78
  -1  -4   3  409.82   10.71
  -1  -4   3  446.90    9.80
  -1  -4   3  430.30    9.63
   1  -4  -3  447.49    9.70
   1  -4  -3  428.07    9.76
   1  -4  -3  425.82    9.74
   1  -4  -3  413.13    9.64
  -1  -4   3  430.32    9.80
   1  -4  -3  429.30    9.74
  -1  -4   3  430.84    9.82
  -1  -4   3  432.41    9.72
   1  -4  -3  441.50    9.78
  -1  -4   3  439.82    9.89
   1  -4  -3  425.57    9.68
   1  -4  -3  419.95    9.74
  -1  -4   3  422.97    9.84
  -1  -4   3  426.70   10.91
  -1  -4   2  150.94    3.96
   1  -4  -2  143.37    3.88
   1  -4  -2  152.13    3.86
  -1  -4   2  153.67    3.86
  -1  -4   2  153.93    3.91
   1  -4  -2  147.28    3.81
  -1  -4   2  146.68    4.30
  -1  -4   2  147.08    3.76
   1  -4  -2  152.61    3.85
  -1  -4   2  151.83    3.77
   1  -4  -2  148.49    3.71
  -1  -4   2  155.24    3.88
   1  -4  -2  147.30    3.82
   1  -4  -2  151.52    3.87
   1  -4  -2  152.12    3.83
   1  -4  -2  144.95    3.78
  -1  -4   2  146.93    3.90
   1  -4  -2  149.25    3.86
   1  -4  -2  150.45    4.17
  -1  -4   2  151.49    3.95
   1  -4  -2  152.00    4.81
  -1  -4   2  155.57    3.85
   1  -4  -2  147.58    3.68
   1  -4  -2  154.13    3.87
  -1  -4   2  147.29    3.91
  -1  -4   2  148.46    4.75
   1  -4  -1    2.93    0.51
  -1  -4   1    2.83    0.54
   1  -4  -1    2.39    0.50
  -1  -4   1    2.18    0.54
  -1  -4   1    2.20    0.46
   1  -4  -1    2.39    0.49
   1  -4  -1    2.86    0.48
  -1  -4   1    2.67    0.50
  -1  -4   1    2.81    0.50
  -1  -4   1    2.42    0.47
   1  -4  -1    3.40    0.49
   1  -4  -1    3.27    0.54
   1  -4  -1    2.85    0.54
   1  -4  -1    3.34    0.52
  -1  -4   1    2.22    0.51
   1  -4  -1    2.90    0.53
   1  -4  -1    2.69    0.63
  -1  -4   1    2.39    0.50
   1  -4  -1    2.77    0.73
  -1  -4   1    2.09    0.73
  -1  -4   1    2.60    0.48
   1  -4  -1    3.62    0.46
   1  -4  -1    2.95    0.52
  -1  -4   1    3.23    0.52
  -1  -4   1    3.22    0.84
   1  -4   0    3.02    0.50
   1  -4   0    3.24    0.51
  -1  -4   0    4.11    0.59
  -1  -4   0    2.92    0.54
  -1  -4   0    3.25    0.54
  -1  -4   0    2.08    0.73
   1  -4   0    3.20    0.52
   1  -4   0    2.81    0.71
  -1  -4   0    2.55    0.52
  -1  -4   0    3.76    0.52
  -1  -4   0    3.55    0.53
   1  -4   0    3.29    0.49
   1  -4   0    3.38    0.53
  -1  -4   0    3.54    0.50
   1  -4   0    3.92    0.53
   1  -4   0    3.57    0.58
   1  -4   0    3.21    0.55
   1  -4   0    3.99    0.48
  -1  -4   0    4.62    0.59
   1  -4   0    3.76    0.54
  -1  -4   0    2.99    0.67
   1  -4   0    3.66    0.75
   1  -4   0    3.67    0.51
  -1  -4   0    3.74    0.51
  -1  -4   0    3.83    0.54
   1  -4   0    3.41    0.56
  -1  -4   0    3.08    0.74
   1  -4   1  153.50    4.01
  -1  -4  -1  155.19    4.06
   1  -4   1  158.72    3.96
   1  -4   1  157.83    4.08
  -1  -4  -1  158.73    4.14
   1  -4   1  165.69    4.14
  -1  -4  -1  159.11    4.09
   1  -4   1  158.56    3.92
  -1  -4  -1  159.39    4.04
   1  -4   1  143.22    4.67
  -1  -4  -1  147.29    4.99
   1  -4   1  155.83    4.05
   1  -4   1  162.30    4.01
  -1  -4  -1  163.94    3.96
  -1  -4  -1  162.06    3.93
   1  -4   1  162.17    4.05
   1  -4   1  155.17    4.04
  -1  -4  -1  155.71    4.04
   1  -4   1  157.29    4.01
   1  -4   1  163.33    4.76
  -1  -4  -1  158.80    4.39
  -1  -4  -1  161.08    3.90
   1  -4   1  158.98    4.02
  -1  -4  -1  157.33    4.01
   1  -4   1  160.03    4.08
  -1  -4  -1  150.41    4.75
  -1  -4  -2   46.44    2.46
   1  -4   2   48.00    1.73
   1  -4   2   50.70    1.70
  -1  -4  -2   45.62    1.75
  -1  -4  -2   50.08    1.75
   1  -4   2   49.61    1.75
   1  -4   2   51.75    1.63
  -1  -4  -2   49.49    1.72
   1  -4   2   52.59    1.75
  -1  -4  -2   50.84    1.58
  -1  -4  -2   48.58    1.63
   1  -4   2   49.10    1.72
   1  -4   2   46.63    1.65
  -1  -4  -2   47.69    1.57
  -1  -4  -2   48.78    1.62
   1  -4   2   47.99    1.73
   1  -4   2   48.29    1.67
  -1  -4  -2   49.16    1.71
   1  -4   2   49.82    1.76
  -1  -4  -2   49.63    1.66
   1  -4   2   48.32    2.27
  -1  -4  -2   49.75    1.67
   1  -4   2   49.68    1.78
  -1  -4  -2   49.56    1.77
  -1  -4  -3   71.19    3.21
   1  -4   3   76.54    2.37
  -1  -4  -3   78.74    2.37
   1  -4   3   71.42    2.13
   1  -4   3   78.21    2.39
   1  -4   3   73.02    2.28
  -1  -4  -3   76.31    2.34
  -1  -4  -3   76.30    2.11
   1  -4   3   76.92    2.35
   1  -4   3   78.38    3.11
  -1  -4  -3   78.57    2.24
  -1  -4  -3   76.01    2.13
   1  -4   3   77.83    2.38
  -1  -4  -3   74.82    2.20
   1  -4   3   75.79    2.29
  -1  -4  -3   78.03    2.28
   1  -4   3   75.21    2.25
  -1  -4  -3   76.30    2.31
   1  -4   3   75.94    2.39
  -1  -4  -3   75.80    2.23
   1  -4   3   77.18    3.06
  -1  -4  -3   77.01    2.40
   1  -4   3   75.60    2.40
  -1  -4  -3   75.66    2.34
   1  -4   4  108.85    3.13
  -1  -4  -4  112.30    4.25
   1  -4   4  111.26    3.16
   1  -4   4  105.03    3.02
  -1  -4  -4  111.98    3.11
  -1  -4  -4  108.48    3.10
  -1  -4  -4  103.03    2.76
   1  -4   4  110.99    3.14
   1  -4   4  113.29    4.07
   1  -4   4  111.75    3.15
  -1  -4  -4  106.34    2.80
   1  -4   4  112.36    3.03
  -1  -4  -4  108.79    2.93
  -1  -4  -4  109.79    2.95
  -1  -4  -4  109.87    3.05
  -1  -4  -4  113.68    3.06
   1  -4   4  107.79    2.97
   1  -4   4  110.06    3.15
  -1  -4  -4  107.73    2.93
   1  -4   4  110.49    3.99
   1  -4   4  109.95    3.15
  -1  -4  -4  111.04    3.18
  -1  -4  -4  108.84    3.11
  -1  -4  -5   69.51    3.25
   1  -4   5   62.46    2.16
   1  -4   5   63.77    2.07
   1  -4   5   62.64    2.16
  -1  -4  -5   63.41    2.09
  -1  -4  -5   62.59    2.10
   1  -4   5   61.11    2.11
   1  -4   5   61.76    2.97
  -1  -4  -5   58.81    1.92
   1  -4   5   62.19    2.01
   1  -4   5   60.92    2.14
  -1  -4  -5   60.15    2.08
   1  -4   5   61.47    1.95
  -1  -4  -5   61.61    1.99
   1  -4   5   63.50    2.18
  -1  -4  -5   58.14    1.97
  -1  -4  -5   60.87    1.92
  -1  -4  -5   61.03    2.15
  -1  -4  -5   63.31    2.19
   1  -4   5   65.56    2.17
   1  -4   5   61.96    2.92
   1  -4   6  214.85    6.90
   1  -4   6  219.41    5.56
   1  -4   6  223.05    5.66
  -1  -4  -6  216.52    7.02
  -1  -4  -6  219.65    5.36
  -1  -4  -6  220.42    5.55
   1  -4   6  235.77    6.84
  -1  -4  -6  213.45    5.43
   1  -4   6  220.92    5.62
   1  -4   6  216.40    5.36
   1  -4   6  222.09    5.61
   1  -4   6  228.21    5.57
  -1  -4  -6  221.43    5.66
  -1  -4  -6  214.91    5.50
   1  -4   6  220.83    5.64
   1  -4   6  219.34    5.47
  -1  -4  -6  225.56    5.49
   1  -4   7    5.19    0.74
  -1  -4  -7    5.37    0.67
   1  -4   7    6.04    0.76
  -1  -4  -7    5.32    0.58
  -1  -4  -7    6.24    0.81
  -1  -4  -7    5.66    0.66
   1  -4   7    4.39    0.74
   1  -4   7    4.99    0.65
   1  -4   7    6.32    0.81
  -1  -4  -7    6.12    0.73
   1  -4   7    5.16    0.73
  -1  -4  -7    4.37    0.72
   1  -4   7    4.86    0.72
   1  -4   8   19.36    1.92
   1  -4   8   17.98    1.15
   1  -4   8   19.27    1.25
  -1  -4  -8   20.98    1.97
  -1  -4  -8   20.80    1.24
  -1  -4  -8   20.97    1.13
   1  -4   8   20.01    1.19
  -1  -4  -8   19.90    1.24
   1  -4   8   19.23    1.77
   1  -4   8   18.80    1.23
  -1  -4  -8   20.36    1.18
   1  -4   8   19.11    1.24
  -1  -4  -8   20.45    1.07
  -1  -4  -8   19.95    1.27
   1  -4   8   19.50    1.11
  -1  -4  -9  265.67    6.44
   1  -4   9  269.46    6.63
  -1  -4  -9  267.71    6.71
   1  -4   9  269.80    7.98
   1  -4   9  266.82    6.76
  -1  -4  -9  269.78    6.75
   1  -4   9  276.88    8.56
   1  -4   9  266.25    6.83
  -1  -4  -9  249.40    8.32
   1  -4   9  267.55    6.58
   1  -4   9  262.60    6.70
  -1  -4  -9  267.96    6.64
   1  -4  10    1.72    0.56
  -1  -4 -10    3.11    0.70
   1  -4  10    2.64    1.02
  -1  -4 -10    2.89    1.09
   1  -4  10    2.17    0.65
  -1  -4 -10    3.45    0.71
   1  -4  10    1.96    0.51
   1  -4  10    1.15    1.06
   1  -4  10    1.51    0.62
  -1  -4 -10    2.40    0.67
   1  -4  10    2.15    0.68
  -1  -4 -11   28.30    2.21
   1  -4  11   26.14    2.26
   1  -4  11   31.24    2.01
   1  -4  12   43.00    2.20
   1  -4  12   47.33    2.77
  -1  -4 -12   45.20    1.76
  -1  -4 -12   44.42    1.75
   1  -4  12   43.57    1.65
  -1  -4 -12   47.00    1.76
   1  -4  12   42.91    1.73
   1  -4  12   44.85    1.82
  -1  -4 -12   43.09    2.57
  -1  -4 -13    2.29    0.53
   1  -4  13    2.31    0.58
  -1  -4 -13    1.31    0.74
   1  -4  13    3.08    0.53
  -1  -4 -13    1.63    0.48
  -1  -4 -13    1.58    0.52
   1  -4  14   61.30    1.94
  -1  -4 -14   65.11    1.83
  -1  -4 -14   67.26    1.87
  -1  -4 -14   63.29    1.87
  -1  -4 -15    2.80    0.31
  -1  -4 -15    2.39    0.28
   1  -4  15    2.43    0.33
   1  -3 -16  101.83    2.57
  -1  -3  16  100.90    2.72
   1  -3 -16   99.07    2.45
   1  -3 -15    6.43    0.66
  -1  -3  15    8.05    1.11
  -1  -3  15    7.06    0.71
   1  -3 -15    5.38    0.98
   1  -3 -15    6.03    0.60
  -1  -3  15    4.74    0.46
   1  -3 -15    8.31    0.73
  -1  -3  15    6.35    0.59
   1  -3 -15    7.41    0.61
   1  -3 -14   10.35    0.87
   1  -3 -14   10.35    0.85
   1  -3 -14    9.99    0.74
   1  -3 -14    9.05    1.35
  -1  -3  14   11.29    0.90
  -1  -3  14   10.91    1.46
  -1  -3  14    7.85    1.27
  -1  -3  14    9.47    0.78
   1  -3 -14   10.10    0.91
  -1  -3  14   10.58    0.86
   1  -3 -14   10.33    0.81
  -1  -3  13    3.34    1.15
   1  -3 -13    2.51    1.06
  -1  -3  13    2.76    1.00
   1  -3 -13    3.77    0.60
  -1  -3  13    4.15    1.14
   1  -3 -13    4.14    0.61
   1  -3 -13    3.59    0.62
  -1  -3  12    8.95    1.53
   1  -3 -12    9.43    0.81
   1  -3 -12    8.43    1.42
  -1  -3  12   10.71    1.02
  -1  -3  12    7.34    1.39
   1  -3 -12    8.97    0.92
   1  -3 -12   10.04    0.92
   1  -3 -12    8.50    0.82
  -1  -3  12    7.92    1.22
  -1  -3  12    7.83    1.34
   1  -3 -12    8.56    0.76
  -1  -3  12    8.20    0.82
  -1  -3  12    9.82    0.90
   1  -3 -12    9.70    0.95
   1  -3 -12    8.32    0.87
   1  -3 -11  839.89   20.66
  -1  -3  11  849.23   18.59
   1  -3 -11  830.59   18.47
  -1  -3  11  854.72   20.61
   1  -3 -11  818.95   18.17
  -1  -3  11  793.02   20.25
  -1  -3  11  877.01   20.81
   1  -3 -11  850.39   18.48
   1  -3 -11  833.52   18.46
   1  -3 -11  831.47   18.33
  -1  -3  11  800.70   20.18
   1  -3 -11  807.84   18.16
   1  -3 -11  827.72   19.69
  -1  -3  11  852.92   19.81
  -1  -3  11  812.51   20.33
  -1  -3  11  835.94   18.47
  -1  -3  11  841.99   18.36
  -1  -3  10   58.03    2.25
   1  -3 -10   64.13    2.28
  -1  -3  10   60.84    3.41
  -1  -3  10   60.80    3.18
   1  -3 -10   63.31    2.06
  -1  -3  10   59.81    3.26
   1  -3 -10   57.93    2.19
   1  -3 -10   64.52    2.26
   1  -3 -10   61.26    2.17
   1  -3 -10   63.80    2.07
   1  -3 -10   69.37    3.03
  -1  -3  10   65.32    3.30
  -1  -3  10   55.13    2.16
  -1  -3  10   58.76    2.15
   1  -3  -9    0.92    0.93
  -1  -3   9    0.88    0.53
  -1  -3   9    0.59    0.53
   1  -3  -9    0.56    0.56
  -1  -3   9    1.06    0.43
  -1  -3   9    0.49    0.73
  -1  -3   9    2.07    0.85
  -1  -3   9    0.22    0.78
  -1  -3   9    1.00    0.45
   1  -3  -9    1.31    0.43
   1  -3  -9    2.20    0.56
   1  -3  -9    1.64    0.56
   1  -3  -9    1.06    0.47
  -1  -3   9    1.15    0.83
   1  -3  -9    1.44    0.48
   1  -3  -9    0.99    0.71
  -1  -3   9    1.65    0.85
   1  -3  -9    1.27    0.43
  -1  -3   9    0.69    0.51
   1  -3  -9    0.95    0.56
   1  -3  -8  242.09    5.71
  -1  -3   8  241.67    5.56
  -1  -3   8  223.27    5.65
  -1  -3   8  236.22    5.74
   1  -3  -8  236.55    5.51
   1  -3  -8  228.08    5.73
  -1  -3   8  219.05    6.69
   1  -3  -8  218.52    7.10
  -1  -3   8  232.18    5.78
  -1  -3   8  240.74    7.22
   1  -3  -8  219.68    5.37
  -1  -3   8  225.08    5.53
  -1  -3   8  234.80    7.10
   1  -3  -8  231.55    5.52
  -1  -3   8  235.49    5.59
   1  -3  -8  237.38    5.74
   1  -3  -8  228.26    5.65
   1  -3  -8  233.01    6.43
  -1  -3   8  215.70    6.65
  -1  -3   8  213.48    6.66
  -1  -3   8  221.05    6.48
   1  -3  -8  221.06    5.37
   1  -3  -7  205.38    5.52
   1  -3  -7  197.28    4.87
   1  -3  -7  192.92    4.96
  -1  -3   7  202.23    4.83
  -1  -3   7  193.59    4.88
   1  -3  -7  194.55    4.77
  -1  -3   7  199.60    4.94
   1  -3  -7  199.23    4.94
  -1  -3   7  184.59    5.66
   1  -3  -7  188.27    6.15
  -1  -3   7  195.97    4.97
  -1  -3   7  201.01    6.18
  -1  -3   7  203.83    4.84
   1  -3  -7  197.05    4.67
   1  -3  -7  195.28    4.79
  -1  -3   7  188.19    5.56
  -1  -3   7  197.00    4.84
   1  -3  -7  203.23    4.94
   1  -3  -7  190.68    4.71
   1  -3  -7  193.79    4.87
  -1  -3   7  194.39    4.78
  -1  -3   7  188.69    5.68
  -1  -3   7  203.15    5.79
   1  -3  -7  197.15    4.66
  -1  -3   7  188.51    5.70
   1  -3  -6   55.75    1.84
   1  -3  -6   52.38    1.73
  -1  -3   6   54.70    1.78
  -1  -3   6   57.36    1.84
   1  -3  -6   52.51    1.72
   1  -3  -6   54.22    1.81
  -1  -3   6   49.28    2.16
  -1  -3   6   59.39    1.88
   1  -3  -6   53.34    2.63
  -1  -3   6   52.59    2.56
  -1  -3   6   54.43    1.75
   1  -3  -6   54.08    1.75
  -1  -3   6   53.46    2.58
  -1  -3   6   51.11    2.25
   1  -3  -6   51.66    1.60
  -1  -3   6   54.53    1.77
   1  -3  -6   52.13    1.68
   1  -3  -6   52.29    1.79
   1  -3  -6   53.20    1.77
  -1  -3   6   51.24    2.20
   1  -3  -6   54.85    2.09
  -1  -3   6   52.95    2.22
  -1  -3   6   56.93    2.45
   1  -3  -5  932.37   19.70
   1  -3  -5  937.13   19.60
   1  -3  -5  938.24   19.67
  -1  -3   5  947.63   19.73
   1  -3  -5  921.74   20.92
   1  -3  -5  896.78   19.53
  -1  -3   5  917.80   20.74
  -1  -3   5  902.95   19.60
   1  -3  -5  898.23   19.54
   1  -3  -5  928.19   19.67
  -1  -3   5  856.11   20.01
   1  -3  -5  912.89   19.90
  -1  -3   5  900.23   20.56
  -1  -3   5  910.20   19.63
   1  -3  -5  918.69   19.61
  -1  -3   5  919.17   20.44
  -1  -3   5  928.90   20.86
  -1  -3   5  865.82   20.03
  -1  -3   4  398.35    9.40
  -1  -3   4  444.65   10.24
  -1  -3   4  434.56   10.27
   1  -3  -4  436.37   10.42
  -1  -3   4  394.88    9.39
  -1  -3   4  420.65   10.16
  -1  -3   4  434.70   10.05
   1  -3  -4  421.46    9.33
  -1  -3   3   56.63    2.24
  -1  -3   3   57.23    2.39
   1  -3  -3   62.96    2.46
   1  -3  -3   58.53    1.58
  -1  -3   3   60.94    2.38
  -1  -3   3   57.68    2.25
   1  -3  -3   57.15    1.79
  -1  -3   2  422.78   10.26
  -1  -3   2  423.41    9.96
  -1  -3   2  438.92   10.29
  -1  -3   2  428.72   10.24
  -1  -3   2  442.01   10.27
   1  -3  -2  432.79   10.31
   1  -3  -2  427.47    9.72
  -1  -3   1  350.78    8.62
  -1  -3   1  356.28    8.23
  -1  -3   1  351.65    8.64
  -1  -3   1  357.45    8.74
   1  -3  -1  355.96    8.32
  -1  -3   1  355.62    8.73
   1  -3  -1  372.82    8.72
  -1  -3   0  448.42   10.62
   1  -3   0  445.27   10.51
  -1  -3   0  452.65   10.71
  -1  -3   0  446.50   10.47
   1  -3   0  447.23   10.35
  -1  -3   0  454.53   10.52
   1  -3   1    6.35    0.74
  -1  -3  -1    6.66    0.85
  -1  -3  -1    5.04    0.86
   1  -3   1    8.05    0.87
  -1  -3  -1    6.14    0.75
   1  -3   1    5.66    0.79
   1  -3   1    5.69    0.85
  -1  -3  -1    5.44    0.77
  -1  -3  -2   72.18    2.77
  -1  -3  -2   72.87    2.61
   1  -3   2   72.17    2.65
  -1  -3  -2   72.60    2.45
   1  -3   2   71.14    2.61
   1  -3   2   75.28    2.63
   1  -3   3  113.39    3.57
  -1  -3  -3  114.25    2.83
   1  -3   3  108.02    3.51
   1  -3   3  113.70    3.65
  -1  -3  -3  116.19    2.85
  -1  -3  -3  104.17    3.40
  -1  -3  -3  111.91    3.76
   1  -3   3  104.68    2.89
   1  -3   3  106.67    2.90
   1  -3   3  100.50    3.02
  -1  -3  -3  113.80    2.85
   1  -3   4  403.24    8.61
   1  -3   4  349.23    8.81
  -1  -3  -4  383.48    9.74
  -1  -3  -4  390.96    9.19
   1  -3   4  385.55    9.60
  -1  -3  -4  380.05    8.47
   1  -3   4  368.85    8.53
   1  -3   4  387.14    9.60
   1  -3   4  383.16    8.58
  -1  -3  -4  367.74    8.45
   1  -3   4  359.18    9.25
   1  -3   4  394.50    8.58
   1  -3   4  377.07    9.40
   1  -3   4  366.23    8.85
  -1  -3  -4  375.09    8.71
  -1  -3  -4  393.79    8.66
  -1  -3  -5  390.12    9.45
  -1  -3  -5  409.56    9.20
  -1  -3  -5  420.19    9.22
   1  -3   5  408.27    9.14
  -1  -3  -5  413.54    9.05
   1  -3   5  414.49    9.09
   1  -3   5  372.59    9.62
  -1  -3  -5  407.55   10.40
   1  -3   5  411.01    9.14
  -1  -3  -5  390.80    9.65
   1  -3   5  413.08   10.35
  -1  -3  -5  399.11    9.00
   1  -3   5  391.05    9.09
   1  -3   5  401.59   10.24
  -1  -3  -5  412.13    9.09
   1  -3   5  406.62    9.14
  -1  -3  -5  407.95    9.09
   1  -3   5  407.84    9.12
   1  -3   5  404.01   10.07
   1  -3   5  374.27    9.64
   1  -3   5  400.52    9.13
   1  -3   5  384.66    9.83
  -1  -3  -5  394.76    8.99
   1  -3   6   33.55    1.82
  -1  -3  -6   34.86    1.73
   1  -3   6   36.50    1.40
  -1  -3  -6   35.38    1.33
  -1  -3  -6   33.90    1.45
   1  -3   6   36.28    1.44
   1  -3   6   35.20    1.34
  -1  -3  -6   36.79    1.34
   1  -3   6   37.30    1.40
   1  -3   6   33.34    1.83
   1  -3   6   36.63    1.46
  -1  -3  -6   34.26    2.13
   1  -3   6   37.12    2.19
  -1  -3  -6   35.37    1.35
   1  -3   6   36.45    2.12
  -1  -3  -6   35.45    1.32
   1  -3   6   35.84    1.41
   1  -3   6   34.11    1.28
   1  -3   6   36.57    1.43
  -1  -3  -6   34.15    1.40
  -1  -3  -6   36.56    1.26
   1  -3   6   34.83    1.40
   1  -3   6   35.00    2.00
   1  -3   6   30.59    1.81
   1  -3   6   36.19    1.46
  -1  -3  -6   35.95    1.32
   1  -3   7  152.02    5.06
   1  -3   7  171.88    4.17
  -1  -3  -7  157.22    4.34
  -1  -3  -7  162.76    4.14
   1  -3   7  162.69    4.14
   1  -3   7  161.33    4.28
  -1  -3  -7  167.73    4.08
   1  -3   7  166.62    4.18
  -1  -3  -7  155.62    5.50
   1  -3   7  167.47    4.32
   1  -3   7  157.29    5.50
  -1  -3  -7  159.39    4.11
   1  -3   7  159.83    4.20
  -1  -3  -7  158.88    4.11
   1  -3   7  168.98    4.26
  -1  -3  -7  164.26    4.26
   1  -3   7  153.85    4.22
   1  -3   7  166.25    5.23
   1  -3   7  160.54    4.27
  -1  -3  -7  160.12    4.10
   1  -3   8   10.40    1.24
  -1  -3  -8    7.74    0.67
  -1  -3  -8    8.41    1.09
  -1  -3  -8    9.55    0.86
  -1  -3  -8    8.50    0.78
   1  -3   8    9.04    0.75
   1  -3   8    9.49    0.84
   1  -3   8    8.99    0.76
  -1  -3  -8    8.33    0.69
   1  -3   8   10.93    1.31
   1  -3   8    9.36    1.23
  -1  -3  -8    9.46    1.40
   1  -3   8    9.02    0.84
   1  -3   8    7.44    1.31
  -1  -3  -8    9.87    0.72
   1  -3   8    7.83    0.74
   1  -3   8   10.33    1.37
  -1  -3  -8    9.50    0.71
   1  -3   8    8.72    0.77
  -1  -3  -8    9.93    0.85
   1  -3   8    8.91    0.80
   1  -3   8    9.13    0.83
  -1  -3  -8    9.59    0.73
   1  -3   8    9.93    1.27
  -1  -3  -9   15.13    1.45
  -1  -3  -9   15.51    1.03
  -1  -3  -9   16.18    1.10
   1  -3   9   15.53    1.06
   1  -3   9   15.36    0.95
   1  -3   9   16.18    0.96
   1  -3   9   12.78    1.51
  -1  -3  -9   14.05    0.90
   1  -3   9   15.49    1.71
   1  -3   9   17.41    1.76
   1  -3   9   13.25    0.94
  -1  -3  -9   15.81    0.94
   1  -3   9   15.52    0.99
  -1  -3  -9   13.47    1.00
   1  -3   9   12.54    1.49
   1  -3   9   15.00    1.56
  -1  -3  -9   14.93    0.92
   1  -3   9   15.75    1.07
  -1  -3  -9   15.62    0.93
  -1  -3 -10   41.61    2.38
  -1  -3 -10   40.25    1.73
   1  -3  10   42.23    1.80
   1  -3  10   44.11    2.74
  -1  -3 -10   41.26    1.61
   1  -3  10   45.76    1.89
  -1  -3 -10   42.66    2.77
   1  -3  10   45.03    2.92
  -1  -3 -10   39.01    1.57
   1  -3  10   43.58    1.66
   1  -3  10   42.06    2.74
   1  -3  10   44.81    1.70
  -1  -3 -10   43.97    1.84
   1  -3  10   42.37    2.41
   1  -3  10   41.70    2.68
   1  -3  10   40.14    1.76
  -1  -3 -10   41.99    1.61
  -1  -3 -10   42.58    1.62
   1  -3  10   46.01    2.74
  -1  -3 -11  355.00    8.32
   1  -3  11  355.24    8.38
  -1  -3 -11  354.33    8.40
  -1  -3 -11  334.13    8.08
   1  -3  11  340.31   10.05
   1  -3  11  345.24   10.20
  -1  -3 -11  335.72    8.02
  -1  -3 -11  337.67    8.01
  -1  -3 -11  346.56    8.39
   1  -3  11  332.89   10.00
   1  -3  11  352.12    9.32
   1  -3  11  356.23    8.51
  -1  -3 -11  350.37   10.16
   1  -3  11  344.76    9.93
  -1  -3 -11  340.36    8.09
  -1  -3 -11  345.19    9.48
   1  -3  11  352.17    8.31
   1  -3  11  377.95   10.47
   1  -3  12   65.15    3.32
  -1  -3 -12   66.03    2.36
  -1  -3 -12   67.92    2.38
   1  -3  12   65.91    3.51
   1  -3  12   70.25    3.59
   1  -3  12   67.16    2.44
  -1  -3 -12   62.58    3.38
  -1  -3 -13   84.11    2.49
   1  -3  13   84.63    3.61
  -1  -3 -13   86.02    2.69
   1  -3  13   87.79    2.68
  -1  -3 -13   88.58    2.70
  -1  -3 -13   80.14    2.61
   1  -3  13   91.48    3.93
  -1  -3 -13   87.13    2.50
  -1  -3 -13   77.26    3.63
   1  -3  13   87.59    2.79
   1  -3  13   85.65    3.89
  -1  -3 -14    0.42    0.48
  -1  -3 -14   -0.35    0.43
  -1  -3 -14    0.12    0.35
  -1  -3 -14    0.27    0.34
  -1  -3 -14    0.26    0.46
   1  -3  14    0.08    0.43
  -1  -3 -14    0.44    0.43
   1  -3  14    0.84    0.47
  -1  -3 -14   -0.32    0.63
  -1  -3 -15   24.06    0.98
   1  -3  15   22.72    0.89
   1  -3  15   24.63    1.08
  -1  -3 -15   24.80    1.03
  -1  -3 -15   26.86    0.97
  -1  -3 -15   25.02    1.05
  -1  -3 -16   14.77    0.61
  -1  -3 -16   15.14    0.65
   1  -2 -17   38.87    1.20
  -1  -2  17   39.18    1.20
   1  -2 -16   83.99    2.25
   1  -2 -16   88.89    2.46
   1  -2 -16   90.95    2.37
  -1  -2  16   88.44    2.46
   1  -2 -16   81.76    3.19
   1  -2 -16   87.95    2.46
   1  -2 -15   20.06    1.06
  -1  -2  15   17.31    1.73
   1  -2 -15   20.12    1.05
   1  -2 -15   19.82    0.98
  -1  -2  15   21.58    1.08
   1  -2 -15   21.77    1.19
   1  -2 -15   20.79    1.18
  -1  -2  15   20.40    1.06
   1  -2 -15   20.16    0.96
  -1  -2  15   21.92    1.80
   1  -2 -15   20.12    1.05
   1  -2 -15   19.33    1.74
  -1  -2  15   21.82    1.18
  -1  -2  15   21.56    1.81
  -1  -2  14   29.19    2.34
   1  -2 -14   25.05    1.24
  -1  -2  14   30.05    2.40
   1  -2 -14   24.03    2.09
   1  -2 -14   27.70    1.28
  -1  -2  14   25.31    2.14
  -1  -2  14   26.43    2.27
  -1  -2  14   28.60    2.25
  -1  -2  14   26.52    1.33
  -1  -2  13   12.10    1.65
  -1  -2  13   11.25    1.65
  -1  -2  13   11.34    1.67
   1  -2 -13   11.71    0.94
   1  -2 -13   10.25    0.97
  -1  -2  13   11.08    1.54
   1  -2 -13   12.63    0.97
  -1  -2  13   10.42    1.55
   1  -2 -13   11.76    0.94
   1  -2 -13   13.07    0.97
  -1  -2  13   12.84    1.03
   1  -2 -13   14.47    1.70
  -1  -2  13   12.10    0.94
   1  -2 -13   12.45    0.93
   1  -2 -13   12.64    1.51
   1  -2 -12  192.25    6.79
  -1  -2  12  206.73    5.29
   1  -2 -12  196.49    5.13
  -1  -2  12  192.04    5.01
  -1  -2  12  194.49    5.15
  -1  -2  12  198.40    6.90
   1  -2 -12  191.25    5.07
  -1  -2  12  195.54    7.06
  -1  -2  12  204.15    6.77
   1  -2 -12  188.68    6.44
   1  -2 -12  191.51    5.12
   1  -2 -12  202.14    5.11
   1  -2 -12  194.14    4.96
  -1  -2  12  201.02    7.15
   1  -2 -12  193.59    5.09
  -1  -2  12  184.83    6.85
   1  -2 -12  195.93    5.26
   1  -2 -11  491.56   11.45
  -1  -2  11  498.66   11.46
   1  -2 -11  498.84   11.36
  -1  -2  11  506.17   11.39
  -1  -2  11  488.16   11.24
  -1  -2  11  478.04   13.28
  -1  -2  11  482.49   13.41
   1  -2 -11  507.82   11.31
  -1  -2  11  482.60   13.07
   1  -2 -11  495.78   11.34
   1  -2 -11  494.48   11.36
   1  -2 -11  507.18   11.33
   1  -2 -11  478.12   11.15
   1  -2 -11  494.31   11.30
  -1  -2  11  497.74   13.52
   1  -2 -11  490.78   12.51
   1  -2 -11  507.40   12.90
   1  -2 -10   16.13    1.03
  -1  -2  10   15.09    0.97
  -1  -2  10   14.10    0.90
   1  -2 -10   15.19    0.99
   1  -2 -10   14.23    1.64
  -1  -2  10   15.24    1.02
   1  -2 -10   13.96    1.31
  -1  -2  10   13.01    1.36
  -1  -2  10   14.52    1.35
  -1  -2  10   15.24    1.56
   1  -2 -10   13.73    0.94
   1  -2 -10   14.69    0.97
   1  -2 -10   15.87    1.00
   1  -2 -10   15.12    0.91
   1  -2 -10   14.55    0.93
  -1  -2  10   11.82    1.53
  -1  -2  10   12.76    1.60
  -1  -2  10   13.56    1.62
   1  -2 -10   13.18    0.88
   1  -2 -10   11.16    1.41
  -1  -2   9  111.10    3.04
  -1  -2   9  108.39    3.12
  -1  -2   9  109.64    4.32
   1  -2  -9  107.72    3.03
   1  -2  -9  113.35    3.17
   1  -2  -9  108.63    4.31
  -1  -2   9  111.09    3.15
  -1  -2   9  107.94    4.31
  -1  -2   9  110.01    3.81
   1  -2  -9  107.63    2.82
   1  -2  -9  108.83    2.82
   1  -2  -9  115.07    3.11
   1  -2  -9  113.09    3.12
   1  -2  -9  108.25    3.09
   1  -2  -9  110.85    2.98
   1  -2  -9  105.55    3.02
  -1  -2   9  112.34    4.35
   1  -2  -9  111.79    3.86
  -1  -2   9  107.85    4.30
   1  -2  -9  109.67    3.99
  -1  -2   8   14.51    0.87
   1  -2  -8   13.55    1.38
   1  -2  -8   12.96    0.79
   1  -2  -8   16.19    0.91
  -1  -2   8   14.07    1.45
  -1  -2   8   13.70    1.33
  -1  -2   8   14.35    1.19
   1  -2  -8   12.46    0.67
   1  -2  -8   12.96    0.83
  -1  -2   8   13.13    1.06
   1  -2  -8   12.56    0.67
   1  -2  -8   14.58    0.88
   1  -2  -8   14.71    0.87
   1  -2  -8   15.40    0.81
   1  -2  -8   12.99    1.12
  -1  -2   8   15.09    0.83
  -1  -2   8   15.40    0.89
  -1  -2   8   10.40    1.25
   1  -2  -8   13.44    0.79
  -1  -2   7 1111.32   24.81
   1  -2  -7 1095.39   23.21
   1  -2  -7 1097.19   23.53
   1  -2  -7 1116.85   23.48
  -1  -2   7 1084.76   24.61
  -1  -2   7 1122.80   24.24
   1  -2  -7 1072.90   23.38
   1  -2  -7 1082.88   23.20
  -1  -2   7 1058.39   24.08
   1  -2  -7 1095.92   23.46
   1  -2  -7 1099.07   24.79
  -1  -2   7 1119.86   23.49
  -1  -2   7 1082.63   24.60
   1  -2  -7 1082.75   24.27
   1  -2  -7 1084.70   24.27
   1  -2  -7 1120.09   24.33
  -1  -2   7 1079.76   24.60
   1  -2  -7 1103.93   24.20
  -1  -2   7 1126.98   23.47
  -1  -2   6   22.92    1.40
   1  -2  -6   23.44    1.33
  -1  -2   6   23.33    1.42
   1  -2  -6   22.08    1.52
  -1  -2   6   24.94    1.51
  -1  -2   6   26.97    1.39
   1  -2  -6   22.56    0.83
  -1  -2   6   23.49    1.36
   1  -2  -6   22.27    0.83
   1  -2  -6   22.31    0.94
   1  -2  -6   20.22    1.28
   1  -2  -6   22.59    1.33
   1  -2  -6   21.60    1.33
  -1  -2   6   24.10    1.57
  -1  -2   5  185.07    4.80
  -1  -2   5  181.99    4.79
  -1  -2   5  188.35    4.99
  -1  -2   5  189.29    4.75
   1  -2  -5  187.97    5.09
  -1  -2   5  180.83    4.77
   1  -2  -5  185.48    4.16
   1  -2  -5  180.39    4.64
   1  -2  -5  180.20    4.64
   1  -2  -5  185.75    4.67
  -1  -2   5  184.64    4.88
  -1  -2   5  185.71    5.04
  -1  -2   4  228.60    5.50
  -1  -2   4  219.25    5.47
  -1  -2   4  228.67    5.77
  -1  -2   4  231.71    5.59
   1  -2  -4  220.65    5.81
  -1  -2   4  222.76    5.63
   1  -2  -4  222.19    5.39
   1  -2  -4  220.30    5.38
   1  -2  -4  217.81    5.37
  -1  -2   4  227.94    5.71
  -1  -2   4  218.71    5.77
  -1  -2   3   27.15    1.30
  -1  -2   3   29.65    1.13
  -1  -2   3   27.49    1.11
  -1  -2   3   31.08    1.40
  -1  -2   3   29.22    1.30
   1  -2  -3   29.82    1.44
  -1  -2   3   28.09    1.33
   1  -2  -3   27.44    1.07
  -1  -2   3   31.89    1.42
  -1  -2   3   29.79    1.39
  -1  -2   2 5128.97  105.91
   1  -2  -2 5138.07  105.38
  -1  -2   2 5078.50  105.93
  -1  -2   2 5057.17  105.92
   1  -2  -2 5149.23  106.00
  -1  -2   2 4857.93  105.87
  -1  -2   2 5026.31  105.92
  -1  -2   2 5002.60  105.79
  -1  -2   2 5074.84  105.84
  -1  -2   1 1292.87   27.23
  -1  -2   1 1241.86   26.49
   1  -2  -1 1284.32   27.17
  -1  -2   1 1317.63   27.27
  -1  -2   1 1272.94   27.21
  -1  -2   1 1278.62   27.15
  -1  -2   1 1307.55   27.17
   1  -2  -1 1267.63   26.51
  -1  -2   1 1289.39   27.07
   1  -2   0    3.63    0.23
  -1  -2   0    2.84    0.46
   1  -2   0    3.15    0.53
  -1  -2   0    1.91    0.48
  -1  -2   0    2.07    0.56
  -1  -2   0    2.86    0.57
  -1  -2   0    2.40    0.56
   1  -2   0    2.65    0.54
  -1  -2   0    3.29    0.21
   1  -2   0    2.55    0.52
  -1  -2  -1   27.25    0.86
   1  -2   1   28.34    1.25
  -1  -2  -1   32.53    1.33
  -1  -2  -1   32.28    1.42
   1  -2   1   25.97    1.24
  -1  -2  -1   29.32    1.15
   1  -2   1   32.66    1.32
   1  -2   1   27.74    0.91
   1  -2   1   27.32    0.90
   1  -2   2  219.82    5.56
   1  -2   2  227.03    5.30
   1  -2   2  234.07    5.61
   1  -2   2  227.90    5.30
  -1  -2  -2  229.24    5.76
  -1  -2  -2  225.85    5.50
   1  -2   2  225.48    5.61
   1  -2   2  220.25    5.20
   1  -2   2  221.16    5.56
  -1  -2  -2  224.22    5.24
   1  -2   2  230.53    5.67
  -1  -2  -2  233.57    5.20
   1  -2   3   23.10    1.21
   1  -2   3   23.56    1.15
   1  -2   3   24.04    1.27
   1  -2   3   22.56    1.15
   1  -2   3   27.63    1.01
   1  -2   3   28.71    1.38
  -1  -2  -3   24.19    0.87
  -1  -2  -3   30.04    1.23
  -1  -2  -3   29.91    1.49
  -1  -2  -3   25.68    0.88
   1  -2   3   24.87    1.23
  -1  -2  -3   22.08    1.05
   1  -2   3   24.86    1.38
   1  -2   4  148.37    4.16
   1  -2   4  141.72    3.58
  -1  -2  -4  145.53    3.43
   1  -2   4  139.22    4.01
  -1  -2  -4  141.47    4.07
   1  -2   4  140.34    4.03
   1  -2   4  149.85    4.11
   1  -2   4  140.77    4.02
  -1  -2  -4  150.97    4.32
  -1  -2  -4  145.75    3.84
   1  -2   4  145.06    3.95
  -1  -2  -4  144.70    3.43
  -1  -2  -4  148.74    3.89
   1  -2   4  144.52    4.27
   1  -2   5  260.33    6.52
   1  -2   5  236.51    5.76
  -1  -2  -5  239.08    5.55
   1  -2   5  244.92    6.32
  -1  -2  -5  242.42    6.33
   1  -2   5  241.73    6.41
  -1  -2  -5  242.01    5.55
   1  -2   5  236.93    6.07
   1  -2   5  238.36    6.39
   1  -2   5  230.76    6.35
  -1  -2  -5  262.42    6.69
  -1  -2  -5  251.04    5.97
   1  -2   5  266.18    6.69
   1  -2   5  251.13    5.89
  -1  -2  -5  248.50    6.19
  -1  -2  -6  174.42    5.51
   1  -2   6  187.26    4.56
   1  -2   6  184.13    5.47
  -1  -2  -6  187.41    4.63
   1  -2   6  196.87    5.62
   1  -2   6  189.25    5.44
   1  -2   6  185.40    4.72
  -1  -2  -6  188.57    4.46
  -1  -2  -6  191.43    4.46
   1  -2   6  181.05    4.92
  -1  -2  -6  196.83    4.55
  -1  -2  -6  188.31    4.54
  -1  -2  -6  187.00    5.25
   1  -2   6  188.26    5.47
  -1  -2  -6  192.68    5.34
   1  -2   6  188.96    5.25
   1  -2   6  189.49    5.51
   1  -2   6  180.12    4.52
  -1  -2  -7  416.72    9.39
  -1  -2  -7  418.65    9.25
   1  -2   7  415.33    9.27
  -1  -2  -7  390.39    9.13
  -1  -2  -7  410.34   10.60
   1  -2   7  408.53    9.29
   1  -2   7  421.45   10.62
  -1  -2  -7  412.70    9.13
   1  -2   7  399.37    9.17
   1  -2   7  408.88   10.41
   1  -2   7  418.46    9.22
  -1  -2  -7  418.51    9.27
   1  -2   7  421.41    9.22
   1  -2   7  400.43   10.47
  -1  -2  -7  402.30    9.15
   1  -2   7  405.68   10.07
  -1  -2  -7  408.12   10.23
  -1  -2  -7  401.23    9.22
  -1  -2  -7  413.27    9.12
  -1  -2  -8  988.41   23.05
  -1  -2  -8 1013.59   21.84
  -1  -2  -8 1019.94   21.97
   1  -2   8 1025.01   21.74
   1  -2   8 1001.03   21.83
   1  -2   8 1062.08   21.74
   1  -2   8 1009.16   21.89
  -1  -2  -8  970.15   23.37
   1  -2   8 1015.89   23.51
   1  -2   8 1016.70   22.79
   1  -2   8  999.04   23.54
  -1  -2  -8 1013.65   23.04
   1  -2   8 1005.95   21.74
  -1  -2  -8 1006.13   21.68
   1  -2   8 1003.33   21.76
  -1  -2  -8  990.86   21.65
  -1  -2  -8 1017.98   21.86
   1  -2   8 1023.55   21.77
   1  -2   8  988.11   23.49
  -1  -2  -8 1007.86   21.74
   1  -2   8  982.75   23.42
  -1  -2  -8 1012.80   21.75
  -1  -2  -8 1007.91   21.82
  -1  -2  -8 1009.45   21.67
  -1  -2  -9    9.27    1.26
   1  -2   9    9.41    0.73
   1  -2   9    8.25    0.78
   1  -2   9    6.63    1.22
   1  -2   9    8.82    1.27
  -1  -2  -9   10.12    0.79
  -1  -2  -9    8.70    0.77
  -1  -2  -9    9.45    0.83
   1  -2   9    8.89    0.79
  -1  -2  -9    8.32    1.28
   1  -2   9    9.14    1.32
   1  -2   9    7.35    1.20
   1  -2   9   10.38    1.10
  -1  -2  -9    9.24    1.18
   1  -2   9    8.45    0.69
  -1  -2  -9    8.00    0.68
  -1  -2  -9    8.62    0.80
   1  -2   9    9.40    0.74
   1  -2   9    9.20    0.71
  -1  -2  -9    9.23    0.69
  -1  -2  -9    9.17    0.79
  -1  -2  -9    8.47    0.66
  -1  -2  -9    9.15    0.77
   1  -2   9    9.69    1.37
  -1  -2 -10   33.13    1.52
   1  -2  10   31.38    1.52
  -1  -2 -10   35.13    1.47
   1  -2  10   33.50    2.49
  -1  -2 -10   33.64    1.36
   1  -2  10   30.52    1.45
   1  -2  10   31.51    1.38
   1  -2  10   30.53    2.27
  -1  -2 -10   33.88    1.36
  -1  -2 -10   32.49    1.49
  -1  -2 -10   32.01    1.50
   1  -2  10   30.82    1.36
  -1  -2 -10   37.02    2.32
  -1  -2 -10   35.46    1.49
   1  -2  10   32.32    2.49
   1  -2  11   44.86    1.83
   1  -2  11   44.39    1.73
   1  -2  11   46.30    3.08
  -1  -2 -11   44.22    1.79
  -1  -2 -11   41.56    2.71
   1  -2  11   45.07    1.89
   1  -2  11   42.63    2.80
  -1  -2 -11   44.35    1.64
   1  -2  11   49.74    2.90
  -1  -2 -11   44.34    1.64
  -1  -2 -11   44.00    1.83
  -1  -2 -11   43.44    2.60
   1  -2  11   45.22    3.04
  -1  -2 -11   49.15    2.77
  -1  -2 -11   44.11    1.86
   1  -2  11   45.47    2.99
  -1  -2 -11   46.96    1.81
   1  -2  12  222.05    5.63
  -1  -2 -12  220.20    5.63
  -1  -2 -12  214.31    5.55
   1  -2  12  222.32    7.68
   1  -2  12  212.22    7.23
  -1  -2 -12  211.01    5.32
   1  -2  12  229.12    5.78
  -1  -2 -12  220.25    7.21
  -1  -2 -12  211.89    5.31
  -1  -2 -12  219.51    5.64
  -1  -2 -12  222.84    5.71
   1  -2  12  233.61    7.41
   1  -2  12  219.19    7.66
  -1  -2 -12  220.65    7.01
   1  -2  12  208.54    7.40
  -1  -2 -12  214.46    5.56
  -1  -2 -13   -0.10    0.76
   1  -2  13    0.11    0.86
   1  -2  13    0.27    0.91
   1  -2  13   -0.27    0.93
  -1  -2 -13   -0.33    0.82
   1  -2  13    0.13    0.88
   1  -2  13   -0.47    0.87
   1  -2  14    3.07    1.07
  -1  -2 -14    2.89    0.58
  -1  -2 -14    2.81    0.57
  -1  -2 -14    2.51    0.58
   1  -2  14    1.65    0.50
  -1  -2 -14    3.23    0.65
  -1  -2 -14    2.23    0.53
   1  -2  14    2.76    0.91
   1  -2  14    2.91    0.95
  -1  -2 -14    2.09    0.89
   1  -2  14    2.90    0.63
   1  -2  15   50.83    1.79
  -1  -2 -15   46.44    1.70
  -1  -2 -15   49.66    1.63
  -1  -2 -15   47.00    1.51
   1  -2  15   47.95    1.58
  -1  -2 -15   51.13    1.64
   1  -2  15   50.53    2.56
  -1  -2 -15   50.02    1.68
  -1  -2 -16   25.25    0.99
   1  -2  16   23.80    0.98
  -1  -2 -16   24.61    0.97
  -1  -2 -16   22.44    0.87
   1  -1 -17    1.73    0.40
  -1  -1  17    1.92    0.37
   1  -1 -17    2.60    0.42
   1  -1 -17    2.33    0.43
   1  -1 -16    0.17    0.37
   1  -1 -16    0.78    0.63
  -1  -1  16   -0.11    0.39
  -1  -1  16    0.61    0.43
   1  -1 -16    0.49    0.48
   1  -1 -16    0.20    0.38
   1  -1 -16    0.06    0.34
   1  -1 -16    0.43    0.45
  -1  -1  16    0.89    0.82
   1  -1 -16    0.55    0.46
   1  -1 -16    0.36    0.48
   1  -1 -15    1.27    0.51
   1  -1 -15    0.69    0.47
   1  -1 -15    0.78    0.46
   1  -1 -15    1.08    0.49
  -1  -1  15    0.52    0.73
  -1  -1  15    0.46    0.46
  -1  -1  15    0.65    0.50
   1  -1 -15    0.10    0.71
   1  -1 -15    0.69    0.54
  -1  -1  15    0.63    0.76
   1  -1 -15    1.71    0.54
   1  -1 -15    1.15    0.56
  -1  -1  15    1.74    0.98
  -1  -1  14  130.92    5.11
   1  -1 -14  133.44    3.78
  -1  -1  14  128.32    5.53
  -1  -1  14  126.99    3.78
   1  -1 -14  124.70    5.06
   1  -1 -14  131.07    3.72
   1  -1 -14  134.63    3.79
  -1  -1  14  132.41    5.51
   1  -1 -14  128.71    5.00
  -1  -1  14  134.94    5.64
   1  -1 -14  129.83    4.62
   1  -1 -14  133.18    3.86
  -1  -1  14  135.82    5.08
   1  -1 -13    0.86    0.90
  -1  -1  13    0.46    0.51
  -1  -1  13    0.67    0.57
   1  -1 -13    0.98    0.60
  -1  -1  13    1.06    0.87
  -1  -1  13    0.76    1.06
  -1  -1  13    0.90    1.04
  -1  -1  13    1.41    0.88
   1  -1 -13    0.45    0.57
   1  -1 -13    1.08    0.53
   1  -1 -13    2.05    0.61
   1  -1 -13    2.57    0.63
   1  -1 -13    1.86    1.02
   1  -1 -13    1.36    0.75
   1  -1 -13    1.40    0.61
  -1  -1  13    1.32    1.08
   1  -1 -13    0.98    0.55
   1  -1 -12  558.76   12.73
  -1  -1  12  556.65   12.67
   1  -1 -12  559.06   14.55
   1  -1 -12  552.77   12.45
  -1  -1  12  565.65   12.61
  -1  -1  12  569.33   12.45
  -1  -1  12  542.70   14.24
  -1  -1  12  559.80   14.52
  -1  -1  12  541.08   15.02
   1  -1 -12  536.44   12.61
  -1  -1  12  531.49   13.73
  -1  -1  12  562.06   14.41
   1  -1 -12  550.89   12.54
   1  -1 -12  545.32   12.52
   1  -1 -12  565.96   12.57
   1  -1 -12  547.46   12.47
   1  -1 -12  584.14   14.48
   1  -1 -12  558.87   13.80
  -1  -1  12  548.07   15.07
   1  -1 -12  536.51   12.62
  -1  -1  12  561.46   15.05
   1  -1 -11  172.18    4.74
   1  -1 -11  175.08    6.08
  -1  -1  11  177.67    4.72
   1  -1 -11  180.28    4.60
   1  -1 -11  177.18    4.69
  -1  -1  11  178.47    6.48
  -1  -1  11  181.52    4.54
  -1  -1  11  174.02    5.95
   1  -1 -11  177.80    4.62
   1  -1 -11  175.66    4.62
   1  -1 -11  181.34    4.59
   1  -1 -11  184.83    6.08
  -1  -1  11  186.54    6.58
  -1  -1  11  176.94    6.45
   1  -1 -11  177.18    4.71
   1  -1 -10  401.79    9.29
  -1  -1  10  397.50    9.07
   1  -1 -10  405.05    9.17
  -1  -1  10  398.44    9.24
   1  -1 -10  384.99   10.78
   1  -1 -10  399.93    9.21
  -1  -1  10  410.97   11.12
  -1  -1  10  397.07   10.76
  -1  -1  10  391.93   10.17
  -1  -1  10  388.25   10.50
   1  -1 -10  406.86    9.15
   1  -1 -10  393.50    9.15
   1  -1 -10  396.97    9.10
   1  -1 -10  417.34   10.70
   1  -1 -10  410.16   10.19
  -1  -1  10  395.21   11.04
   1  -1 -10  399.04    9.22
  -1  -1  10  405.38   11.08
   1  -1  -9   53.30    1.80
   1  -1  -9   46.77    2.51
  -1  -1   9   50.64    1.72
  -1  -1   9   50.63    2.71
   1  -1  -9   46.82    1.69
  -1  -1   9   50.29    1.63
  -1  -1   9   50.46    2.57
   1  -1  -9   46.84    1.45
  -1  -1   9   53.55    2.29
  -1  -1   9   47.74    2.38
   1  -1  -9   45.54    1.44
   1  -1  -9   51.26    1.67
   1  -1  -9   50.60    1.69
   1  -1  -9   49.02    1.64
   1  -1  -9   47.81    2.21
  -1  -1   9   49.08    2.69
   1  -1  -9   48.61    1.69
   1  -1  -9   44.98    2.40
   1  -1  -8   89.93    3.48
  -1  -1   8   94.53    2.61
   1  -1  -8   94.35    2.61
  -1  -1   8   94.35    3.18
  -1  -1   8   99.41    3.42
   1  -1  -8   98.11    2.41
  -1  -1   8   92.08    3.52
   1  -1  -8   98.31    2.57
   1  -1  -8   92.93    2.38
   1  -1  -8   94.99    2.58
   1  -1  -8   93.85    3.15
   1  -1  -8   97.54    2.67
   1  -1  -8   96.81    3.43
   1  -1  -8   95.75    3.43
   1  -1  -8   91.80    2.60
   1  -1  -7   37.54    1.63
  -1  -1   7   37.12    1.96
  -1  -1   7   41.52    2.02
  -1  -1   7   39.30    2.00
   1  -1  -7   36.95    1.10
  -1  -1   7   34.10    1.44
   1  -1  -7   35.50    1.09
   1  -1  -7   36.12    1.23
  -1  -1   7   41.21    1.85
  -1  -1   7   40.54    1.74
   1  -1  -7   34.96    1.81
   1  -1  -7   38.01    1.87
   1  -1  -7   35.26    1.83
  -1  -1   6  108.96    3.47
  -1  -1   6  110.78    3.51
   1  -1  -6  107.74    3.32
   1  -1  -6  107.10    3.36
   1  -1  -6  105.31    3.31
  -1  -1   6  108.44    3.50
   1  -1  -6  113.31    3.17
  -1  -1   6  108.18    3.04
   1  -1  -6  108.38    3.34
   1  -1  -6  109.18    2.69
  -1  -1   6  115.82    3.23
  -1  -1   6  109.22    3.31
  -1  -1   6  108.82    3.10
  -1  -1   5  126.54    3.57
  -1  -1   5  117.43    3.47
  -1  -1   5  125.74    3.53
   1  -1  -5  130.79    3.29
  -1  -1   5  110.78    3.15
   1  -1  -5  118.05    3.38
  -1  -1   5  123.71    3.32
  -1  -1   5  121.06    3.40
  -1  -1   5  121.52    3.26
   1  -1  -5  116.66    3.36
   1  -1  -5  116.95    3.38
   1  -1  -5  116.83    3.37
  -1  -1   4  273.65    6.68
   1  -1  -4  279.22    6.52
   1  -1  -4  281.39    6.56
   1  -1  -4  281.21    6.52
   1  -1  -4  272.57    6.38
   1  -1  -4  278.77    6.56
  -1  -1   4  285.74    6.51
  -1  -1   4  278.50    6.57
  -1  -1   4  279.43    6.49
   1  -1  -3   49.05    1.56
  -1  -1   3   50.40    1.47
  -1  -1   3   53.49    1.73
   1  -1  -3   49.31    1.58
  -1  -1   3   52.98    1.66
  -1  -1   3   54.34    1.63
  -1  -1   3   50.39    1.62
   1  -1  -2 1472.08   31.11
   1  -1  -2 1451.84   31.09
  -1  -1   2 1475.99   31.16
  -1  -1   2 1524.06   31.26
  -1  -1   2 1517.32   31.24
  -1  -1   2 1467.93   31.24
  -1  -1   1 1046.31   21.61
   1  -1  -1 1052.51   21.39
  -1  -1   1  995.39   21.54
   1  -1  -1  988.41   21.35
  -1  -1   0  953.49   20.29
  -1  -1   0  961.16   20.30
  -1  -1   0  969.76   20.49
  -1  -1   0  994.21   20.35
   1  -1   1 3497.33   74.55
   1  -1   1 3504.56   74.45
  -1  -1  -1 3655.67   74.73
   1  -1   1 3651.86   74.57
  -1  -1  -1 3621.78   74.48
   1  -1   1 3478.58   74.55
  -1  -1  -1 3648.65   74.56
   1  -1   1 3597.90   74.59
  -1  -1  -2 3622.35   75.11
   1  -1   2 3487.67   75.20
   1  -1   2 3514.34   75.13
  -1  -1  -2 3626.51   75.04
  -1  -1  -2 3592.89   75.18
   1  -1   2 3504.47   75.21
   1  -1   2 3742.69   75.18
   1  -1   2 3649.12   75.03
   1  -1   2 3619.98   75.32
  -1  -1  -3   94.21    2.63
   1  -1   3   90.00    2.74
  -1  -1  -3   98.34    2.41
   1  -1   3   91.43    2.54
  -1  -1  -3   98.27    2.76
  -1  -1  -3   95.96    2.64
   1  -1   3   93.10    2.76
   1  -1   3   98.13    2.66
   1  -1   3   96.51    2.78
   1  -1   4  892.03   19.98
  -1  -1  -4  920.22   19.95
   1  -1   4  920.73   20.02
   1  -1   4  899.10   19.64
   1  -1   4  900.49   19.75
   1  -1   4  920.47   19.96
  -1  -1  -4  900.97   19.79
   1  -1   4  936.25   19.84
   1  -1   4  929.36   19.39
  -1  -1  -4  908.11   19.75
   1  -1   4  905.99   20.01
   1  -1   4  893.21   19.69
   1  -1   5 3547.15   76.00
   1  -1   5 3699.03   75.54
  -1  -1  -5 3655.75   75.25
   1  -1   5 3563.57   76.26
  -1  -1  -5 3592.54   76.15
   1  -1   5 3596.90   76.28
   1  -1   5 3609.65   75.78
  -1  -1  -5 3612.78   76.05
  -1  -1  -5 3569.24   75.28
  -1  -1  -5 3642.04   75.25
   1  -1   5 3568.60   76.17
   1  -1   5 3585.51   76.00
  -1  -1  -5 3620.28   75.93
   1  -1   5 3550.19   75.81
   1  -1   5 3616.66   76.30
   1  -1   6  455.57   10.25
   1  -1   6  448.80   10.79
  -1  -1  -6  473.33    9.88
   1  -1   6  439.90   10.43
   1  -1   6  440.10   11.03
  -1  -1  -6  464.21    9.86
  -1  -1  -6  441.28    9.91
   1  -1   6  441.59   11.02
  -1  -1  -6  459.26   10.89
  -1  -1  -6  449.54   10.79
  -1  -1  -6  457.51   10.67
   1  -1   6  444.22   10.44
   1  -1   6  453.29   11.09
   1  -1   6  447.82   10.74
   1  -1   6  458.95   10.91
  -1  -1  -7   23.17    1.00
  -1  -1  -7   23.14    0.92
   1  -1   7   23.61    1.73
   1  -1   7   25.22    1.63
   1  -1   7   22.55    1.53
  -1  -1  -7   25.13    0.95
  -1  -1  -7   24.62    1.06
   1  -1   7   22.73    1.68
   1  -1   7   24.93    1.04
  -1  -1  -7   24.51    1.60
   1  -1   7   25.14    1.52
   1  -1   7   23.36    1.21
  -1  -1  -7   23.48    1.45
   1  -1   7   21.23    1.66
   1  -1   7   22.68    1.27
  -1  -1  -8   25.19    1.76
   1  -1   8   27.88    1.16
   1  -1   8   21.62    1.76
  -1  -1  -8   23.09    1.11
   1  -1   8   26.94    1.13
  -1  -1  -8   28.79    1.20
   1  -1   8   25.65    1.73
   1  -1   8   24.96    1.71
  -1  -1  -8   25.55    1.01
   1  -1   8   25.97    1.36
   1  -1   8   25.41    1.67
  -1  -1  -8   25.17    1.01
  -1  -1  -8   24.46    1.09
  -1  -1  -8   23.21    1.11
   1  -1   8   24.22    1.83
  -1  -1  -8   24.59    1.02
  -1  -1  -8   24.49    1.57
   1  -1   8   23.65    1.35
   1  -1   8   24.85    1.85
  -1  -1  -8   22.87    1.70
  -1  -1  -8   30.28    1.21
  -1  -1  -9  150.77    3.92
   1  -1   9  145.07    3.91
  -1  -1  -9  150.06    5.09
  -1  -1  -9  148.14    3.92
   1  -1   9  155.06    5.50
   1  -1   9  147.63    5.07
   1  -1   9  144.84    5.02
   1  -1   9  151.33    3.89
  -1  -1  -9  149.78    3.96
  -1  -1  -9  148.04    3.75
  -1  -1  -9  145.65    3.73
  -1  -1  -9  148.19    3.87
  -1  -1  -9  146.41    3.90
  -1  -1  -9  147.80    3.75
  -1  -1  -9  149.18    5.12
  -1  -1  -9  150.23    4.82
   1  -1   9  151.72    5.46
   1  -1   9  154.63    5.45
  -1  -1  -9  150.14    3.93
  -1  -1 -10  145.01    4.11
   1  -1  10  143.53    4.06
  -1  -1 -10  146.38    5.28
   1  -1  10  149.46    5.72
  -1  -1 -10  155.70    4.11
   1  -1  10  155.48    4.05
   1  -1  10  148.05    5.29
   1  -1  10  142.78    5.25
  -1  -1 -10  156.09    3.89
   1  -1  10  155.55    5.32
  -1  -1 -10  155.38    4.05
  -1  -1 -10  153.95    3.87
  -1  -1 -10  152.02    4.07
  -1  -1 -10  146.11    3.87
  -1  -1 -10  150.16    5.34
   1  -1  10  151.74    5.76
   1  -1  10  155.20    5.74
  -1  -1 -10  150.76    4.10
  -1  -1 -11  140.69    3.99
   1  -1  11  141.59    3.96
  -1  -1 -11  135.86    3.91
   1  -1  11  140.57    5.71
   1  -1  11  139.24    3.77
   1  -1  11  143.26    3.88
   1  -1  11  141.67    5.20
  -1  -1 -11  137.68    3.66
   1  -1  11  142.05    5.23
  -1  -1 -11  133.56    3.83
  -1  -1 -11  138.29    3.65
  -1  -1 -11  143.21    3.77
  -1  -1 -11  141.21    3.89
  -1  -1 -11  137.03    3.71
  -1  -1 -11  141.93    5.25
  -1  -1 -11  137.75    3.93
   1  -1  11  138.36    5.71
  -1  -1 -11  141.18    4.94
   1  -1  12  262.30    6.38
   1  -1  12  270.01    6.50
   1  -1  12  269.36    6.63
  -1  -1 -12  257.32    8.03
   1  -1  12  253.59    7.98
   1  -1  12  258.37    7.99
  -1  -1 -12  269.17    6.56
   1  -1  12  274.17    8.84
   1  -1  12  270.35    8.22
   1  -1  12  251.75    8.54
  -1  -1 -12  263.04    6.55
  -1  -1 -12  253.27    6.30
  -1  -1 -12  254.24    6.49
  -1  -1 -12  257.47    6.30
  -1  -1 -12  261.97    7.80
   1  -1  12  262.97    8.74
  -1  -1 -12  255.91    8.12
  -1  -1 -12  261.58    6.63
  -1  -1 -13    6.51    0.83
   1  -1  13    7.68    0.79
  -1  -1 -13    6.48    0.71
   1  -1  13    7.12    0.80
  -1  -1 -13    6.53    1.19
   1  -1  13    7.18    1.47
   1  -1  13    6.02    1.34
   1  -1  13    7.17    1.27
   1  -1  13    5.19    1.15
  -1  -1 -13    6.23    0.62
  -1  -1 -13    7.04    0.64
  -1  -1 -13    5.95    0.76
  -1  -1 -13    6.86    0.75
  -1  -1 -13    6.49    0.70
  -1  -1 -13    6.30    0.79
   1  -1  13    9.97    1.58
  -1  -1 -13    5.97    0.78
  -1  -1 -13    6.70    1.29
  -1  -1 -13    5.03    1.15
  -1  -1 -14   21.79    1.20
   1  -1  14   25.50    2.26
  -1  -1 -14   23.95    1.23
  -1  -1 -14   22.10    1.76
   1  -1  14   23.85    1.99
  -1  -1 -14   22.28    1.23
   1  -1  14   24.63    1.81
   1  -1  14   25.23    1.21
  -1  -1 -14   23.94    1.31
  -1  -1 -14   22.00    1.81
   1  -1  14   25.20    1.31
  -1  -1 -15   50.88    1.73
  -1  -1 -15   51.60    1.80
  -1  -1 -15   49.85    1.85
   1  -1  15   51.51    1.68
  -1  -1 -15   49.91    1.78
   1  -1  15   48.79    2.78
   1  -1  15   53.66    1.88
  -1  -1 -16  116.60    3.11
  -1  -1 -16  120.98    3.06
   1  -1  16  121.96    3.14
  -1  -1 -16  115.77    3.06
  -1  -1 -16  115.63    2.93
   1  -1  17   34.60    1.06
  -1  -1 -17   32.70    1.03
   1   0 -18  156.92    3.60
   1   0 -17    0.24    0.33
  -1   0  17   -0.10    0.32
  -1   0  17   -0.21    0.27
   1   0 -17   -0.14    0.31
   1   0 -17    0.23    0.37
   1   0 -17    0.10    0.37
   1   0 -17    0.25    0.28
   1   0 -16   66.88    2.97
  -1   0  16   73.83    2.24
   1   0 -16   70.51    2.23
  -1   0  16   72.86    2.19
   1   0 -16   71.58    2.28
   1   0 -16   71.14    2.13
   1   0 -16   71.67    2.16
   1   0 -16   67.12    2.72
   1   0 -16   74.03    2.22
   1   0 -16   67.48    2.16
  -1   0  16   74.78    3.50
   1   0 -16   70.20    2.25
  -1   0  15    0.10    0.77
   1   0 -15    0.24    0.53
   1   0 -15    0.49    0.48
   1   0 -15   -0.13    0.46
   1   0 -15    0.07    0.51
   1   0 -15   -0.49    0.84
  -1   0  15    0.60    0.49
  -1   0  15   -0.15    0.44
  -1   0  15    0.63    0.87
   1   0 -15    0.23    0.66
  -1   0  15   -0.13    1.04
   1   0 -15    0.30    0.52
   1   0 -15    0.46    0.49
  -1   0  14  576.72   12.68
   1   0 -14  546.72   14.37
  -1   0  14  529.11   15.06
   1   0 -14  558.81   12.68
  -1   0  14  552.66   14.63
  -1   0  14  553.36   14.37
  -1   0  14  531.62   13.78
   1   0 -14  551.10   12.54
  -1   0  14  560.49   15.11
   1   0 -14  562.59   12.69
   1   0 -14  562.06   12.55
  -1   0  14  552.20   15.23
   1   0 -14  545.00   13.75
   1   0 -14  563.92   14.48
   1   0 -14  537.79   12.69
   1   0 -13    0.50    0.60
  -1   0  13    0.30    1.04
  -1   0  13    0.15    1.07
   1   0 -13   -0.12    0.86
  -1   0  13    0.17    0.53
  -1   0  13    0.21    0.74
  -1   0  13   -0.13    0.99
   1   0 -13   -0.22    0.40
  -1   0  13    0.86    0.72
  -1   0  13    0.90    0.78
   1   0 -13    0.19    0.52
   1   0 -13    0.35    0.49
   1   0 -13    0.20    0.56
   1   0 -13    0.95    0.94
   1   0 -13    0.09    0.75
   1   0 -13   -0.13    0.52
  -1   0  13    0.30    1.02
   1   0 -13   -0.04    0.59
   1   0 -12  650.50   14.52
  -1   0  12  661.10   14.23
   1   0 -12  621.07   14.16
   1   0 -12  604.22   16.12
  -1   0  12  665.14   14.46
  -1   0  12  639.27   15.99
  -1   0  12  627.53   16.95
   1   0 -12  629.61   15.53
  -1   0  12  644.15   15.80
  -1   0  12  659.22   16.13
   1   0 -12  644.96   14.33
   1   0 -12  639.69   14.25
   1   0 -12  640.40   14.35
  -1   0  12  626.95   16.94
   1   0 -12  641.21   14.47
   1   0 -12  657.22   16.30
   1   0 -12  638.08   14.48
  -1   0  12  641.94   16.92
  -1   0  11    0.58    0.79
   1   0 -11    0.21    0.37
   1   0 -11    0.31    0.81
  -1   0  11   -0.10    0.73
   1   0 -11    2.84    0.53
   1   0 -11    0.19    0.42
   1   0 -11   -0.10    0.51
   1   0 -11    0.55    0.49
  -1   0  11   -0.03    0.39
  -1   0  11    0.52    0.96
  -1   0  11    0.13    0.91
  -1   0  11    0.26    0.43
   1   0 -11   -0.11    0.54
  -1   0  11    0.77    0.99
   1   0 -11   -0.04    0.57
   1   0 -10    3.50    0.63
  -1   0  10    3.02    0.46
  -1   0  10    3.34    1.00
  -1   0  10    4.61    1.14
   1   0 -10    3.30    0.43
  -1   0  10    3.06    0.54
  -1   0  10    3.09    0.82
   1   0 -10    3.63    0.42
   1   0 -10    3.30    0.49
  -1   0  10    3.22    0.78
   1   0 -10    3.33    0.41
   1   0 -10    3.17    0.53
   1   0 -10    3.42    0.53
   1   0 -10    2.55    0.54
   1   0 -10    2.90    0.92
   1   0 -10    3.68    0.76
  -1   0  10    2.90    1.03
   1   0 -10    3.99    0.62
   1   0 -10    3.88    0.62
  -1   0   9    0.05    0.37
  -1   0   9   -0.28    0.72
  -1   0   9   -0.09    0.76
  -1   0   9    0.02    0.33
   1   0  -9    0.53    0.48
  -1   0   9    0.45    0.64
  -1   0   9    0.07    0.61
   1   0  -9   -0.02    0.27
   1   0  -9    0.15    0.27
   1   0  -9    0.22    0.39
   1   0  -9    0.19    0.35
   1   0  -9   -0.23    0.44
   1   0  -9   -0.15    0.63
   1   0  -9   -0.08    0.68
   1   0  -9    0.08    0.64
   1   0  -9    0.34    0.65
   1   0  -9    0.06    0.53
   1   0  -9    0.06    0.44
   1   0  -9    0.06    0.43
   1   0  -8   41.22    1.25
   1   0  -8   45.12    1.52
   1   0  -8   44.90    1.40
   1   0  -8   45.89    2.05
   1   0  -8   40.47    1.24
   1   0  -8   44.22    1.49
   1   0  -8   44.68    1.45
   1   0  -8   41.80    2.11
   1   0  -8   44.23    2.11
   1   0  -8   44.94    2.13
   1   0  -8   42.59    1.47
  -1   0   8   42.49    2.00
  -1   0   8   41.61    2.08
   1   0  -8   46.81    1.90
  -1   0   7    0.19    0.73
  -1   0   7    0.38    0.69
   1   0  -7   -0.09    0.60
   1   0  -7   -0.04    0.45
  -1   0   7    1.10    0.66
   1   0  -7    0.26    0.67
   1   0  -7    0.05    0.62
   1   0  -7   -0.42    0.66
   1   0  -7    0.20    0.35
   1   0  -7   -0.13    0.24
  -1   0   7   -0.14    0.55
   1   0  -7   -0.11    0.25
   1   0  -6 1593.60   34.81
   1   0  -6 1579.59   34.80
   1   0  -6 1584.01   34.85
  -1   0   6 1642.09   35.05
  -1   0   6 1645.52   34.83
   1   0  -6 1643.27   34.70
   1   0  -6 1639.60   34.01
  -1   0   6 1645.25   35.05
   1   0  -6 1636.59   34.52
  -1   0   6 1589.84   34.67
  -1   0   6 1615.10   34.67
   1   0  -5    0.38    0.53
   1   0  -5   -0.04    0.42
   1   0  -5    0.51    0.51
  -1   0   5    0.20    0.55
  -1   0   5    0.16    0.55
  -1   0   5   -0.03    0.42
  -1   0   5   -0.21    0.41
  -1   0   5    0.41    0.53
   1   0  -5    0.37    0.41
   1   0  -5    0.52    0.47
   1   0  -4 2968.07   63.85
   1   0  -4 2934.22   63.84
   1   0  -4 3055.57   63.87
  -1   0   4 3077.35   63.89
   1   0  -4 3061.15   63.66
   1   0  -4 3005.49   63.79
  -1   0   4 3078.75   63.76
  -1   0   4 3183.65   63.81
   1   0  -3    0.23    0.43
   1   0  -3   -0.15    0.38
   1   0  -3    0.21    0.30
  -1   0   3    0.19    0.32
   1   0  -2 1560.91   32.22
  -1   0   2 1621.15   32.12
   1   0  -2 1561.71   32.19
   1   0  -2 1599.59   32.20
   1   0  -1   -0.09    0.21
   1   0  -1    0.03    0.12
   1   0  -1    0.03    0.13
   1   0   0    7.92    0.40
   1   0   0    8.14    0.40
  -1   0  -1    0.13    0.13
   1   0   1    0.09    0.28
   1   0   1    0.24    0.28
   1   0   1   -0.41    0.21
   1   0   1    0.05    0.10
   1   0   1    0.10    0.17
   1   0   2 9803.40  201.39
   1   0   2 9796.26  201.80
   1   0   2 9739.20  201.80
   1   0   2 9688.34  201.53
  -1   0  -2 9999.00  201.44
   1   0   2 9551.45  201.44
   1   0   2 9267.12  201.58
   1   0   3    0.24    0.51
   1   0   3   -0.02    0.27
   1   0   3    0.24    0.50
  -1   0  -3    0.02    0.36
   1   0   3    0.12    0.31
   1   0   3    0.38    0.32
   1   0   3    0.21    0.28
  -1   0  -4    5.53    0.61
   1   0   4    5.01    0.47
  -1   0  -4    5.41    0.58
   1   0   4    5.58    0.63
   1   0   4    6.74    0.61
   1   0   4    6.51    0.51
   1   0   4    5.56    0.76
   1   0   4    5.60    0.76
   1   0   4    5.00    0.73
   1   0   4    5.06    0.45
  -1   0  -4    5.29    0.60
  -1   0  -5    0.20    0.27
  -1   0  -5    0.12    0.30
  -1   0  -5    0.20    0.44
  -1   0  -5    0.17    0.46
   1   0   5    0.29    0.46
  -1   0  -5    0.06    0.27
   1   0   5    0.16    0.31
   1   0   5    0.15    0.42
   1   0   5    0.30    0.65
   1   0   5   -0.45    0.62
   1   0   5    0.27    0.34
   1   0   5    0.05    0.61
  -1   0  -5    0.08    0.49
  -1   0  -6  359.20    8.05
  -1   0  -6  365.36    8.09
   1   0   6  368.74    9.27
  -1   0  -6  370.19    8.78
   1   0   6  390.92    8.92
  -1   0  -6  364.09    8.06
   1   0   6  382.17    8.89
   1   0   6  377.23    8.58
   1   0   6  368.65    9.26
   1   0   6  374.47    8.36
   1   0   6  375.86    9.29
  -1   0  -6  360.55    9.00
  -1   0  -7   -0.09    0.30
  -1   0  -7   -0.26    0.38
   1   0   7    0.08    0.76
  -1   0  -7    0.49    0.55
  -1   0  -7   -0.37    0.65
   1   0   7    2.44    0.75
  -1   0  -7   -0.16    0.30
   1   0   7    1.11    0.58
   1   0   7   -0.23    0.79
   1   0   7   -0.23    0.81
   1   0   7    0.41    0.42
   1   0   8  109.86    3.80
  -1   0  -8  112.38    2.84
  -1   0  -8  108.70    2.89
   1   0   8  103.63    4.10
  -1   0  -8  109.90    3.00
  -1   0  -8  110.93    2.91
   1   0   8  105.74    4.17
  -1   0  -8  113.50    3.70
  -1   0  -8  112.45    2.84
   1   0   8  109.78    2.93
  -1   0  -8  118.14    3.06
   1   0   8  111.68    3.77
  -1   0  -8  110.26    3.01
   1   0   8  107.46    4.17
   1   0   9   -0.30    0.81
   1   0   9    0.82    0.69
   1   0   9    0.26    0.40
  -1   0  -9    0.37    0.49
   1   0   9   -0.22    0.78
   1   0   9    0.22    0.86
  -1   0  -9    0.26    0.34
  -1   0  -9    0.03    0.41
  -1   0  -9   -0.21    0.34
  -1   0  -9    0.58    0.48
   1   0   9   -0.53    0.93
  -1   0  -9   -0.19    0.45
  -1   0  -9    0.40    0.43
  -1   0  -9    0.45    0.67
  -1   0  -9   -0.07    0.65
  -1   0  -9    0.16    0.68
   1   0  10  526.06   13.09
   1   0  10  528.21   13.73
  -1   0 -10  521.60   11.62
  -1   0 -10  539.40   11.96
   1   0  10  531.41   11.78
  -1   0 -10  530.29   11.90
   1   0  10  530.13   14.04
   1   0  10  535.91   13.34
  -1   0 -10  520.04   11.61
  -1   0 -10  507.65   11.73
   1   0  10  513.41   13.90
  -1   0 -10  519.41   11.89
  -1   0 -10  530.65   11.73
  -1   0 -10  530.59   13.53
   1   0  10  516.01   13.98
  -1   0 -10  526.34   13.02
  -1   0 -10  500.37   13.23
   1   0  10  531.67   11.88
   1   0  11    1.14    0.53
   1   0  11    0.57    1.02
   1   0  11    0.71    1.10
   1   0  11    0.07    0.45
  -1   0 -11    0.38    0.58
   1   0  11    0.50    1.00
  -1   0 -11   -0.06    0.40
   1   0  11    0.31    0.77
  -1   0 -11    0.78    0.40
  -1   0 -11    0.18    0.48
  -1   0 -11   -0.04    0.45
  -1   0 -11    0.14    0.51
  -1   0 -11   -0.11    0.86
  -1   0 -11   -0.04    0.52
  -1   0 -11   -0.08    0.56
  -1   0 -11    2.25    0.94
   1   0  12   35.11    1.63
  -1   0 -12   34.14    2.30
   1   0  12   39.29    2.92
  -1   0 -12   37.19    1.66
   1   0  12   37.23    2.65
   1   0  12   37.09    1.57
   1   0  12   39.36    2.53
  -1   0 -12   35.84    1.65
   1   0  12   34.65    2.74
  -1   0 -12   36.27    1.56
  -1   0 -12   33.14    1.49
   1   0  12   36.80    2.83
  -1   0 -12   35.31    2.26
  -1   0 -12   34.27    2.53
  -1   0 -12   36.04    1.69
   1   0  13    0.04    0.53
  -1   0 -13    0.68    0.64
   1   0  13   -0.76    1.23
   1   0  13    0.77    1.00
   1   0  13    0.22    0.52
  -1   0 -13    0.10    0.79
   1   0  13   -0.13    1.01
  -1   0 -13    0.33    0.45
  -1   0 -13    0.18    0.39
   1   0  13   -0.12    0.76
  -1   0 -13   -0.08    0.54
  -1   0 -13   -0.23    0.40
  -1   0 -13   -0.34    0.52
  -1   0 -13   -0.25    0.54
  -1   0 -13   -0.60    0.96
  -1   0 -13    0.39    0.77
  -1   0 -13    0.43    0.61
   1   0  13    0.15    1.00
  -1   0 -13    0.35    0.53
  -1   0 -14   79.03    3.51
  -1   0 -14   87.74    2.53
   1   0  14   95.88    4.08
   1   0  14   80.16    4.22
  -1   0 -14   89.62    3.66
   1   0  14   87.67    3.92
  -1   0 -14   89.88    2.71
  -1   0 -14   93.17    2.70
  -1   0 -14   86.31    2.56
  -1   0 -14   85.46    2.63
   1   0  14   91.33    2.69
   1   0  14   87.42    2.62
   1   0  14   86.71    4.31
  -1   0 -14   92.38    4.07
   1   0  14   95.14    4.40
  -1   0 -15   -0.09    0.44
  -1   0 -15    0.42    0.41
  -1   0 -15    0.28    0.43
  -1   0 -15   -0.61    0.74
   1   0  15    0.58    0.39
  -1   0 -15   -0.07    0.50
   1   0  15   -0.26    0.77
   1   0  15   -0.10    0.47
  -1   0 -15    0.26    0.47
  -1   0 -15   -0.07    0.47
   1   0  15    1.01    0.84
  -1   0 -16   39.31    1.27
   1   0  16   44.56    1.51
  -1   0 -16   43.57    1.49
   1   0  16   45.98    2.39
  -1   0 -16   43.38    1.50
  -1   0 -16   43.94    1.50
  -1   0 -16   39.03    1.24
  -1   0 -17    0.03    0.25
   1   0  17   -0.02    0.25
  -1   0 -17    0.08    0.29
  -1   0 -17    0.07    0.23
   1   1 -17    1.92    0.33
   1   1 -17    2.17    0.42
  -1   1  17    1.72    0.35
  -1   1  17    1.95    0.34
   1   1 -17    1.46    0.36
   1   1 -17    1.80    0.37
   1   1 -17    2.22    0.41
   1   1 -16    0.07    0.55
  -1   1  16    0.67    0.40
  -1   1  16    0.38    0.39
   1   1 -16    0.06    0.40
   1   1 -16    0.45    0.32
  -1   1  16    0.09    0.69
   1   1 -16    0.43    0.40
   1   1 -16    0.51    0.40
   1   1 -16    0.83    0.48
   1   1 -16    0.60    0.58
   1   1 -16    1.04    0.39
   1   1 -16    0.97    0.47
  -1   1  16    0.78    0.84
   1   1 -16    0.55    0.44
  -1   1  15    0.50    0.66
  -1   1  15    0.67    0.68
   1   1 -15    1.06    0.44
   1   1 -15    0.79    0.51
   1   1 -15    1.26    0.57
   1   1 -15    1.09    0.52
  -1   1  15    0.74    0.93
   1   1 -15    1.35    0.56
   1   1 -15    0.43    0.51
  -1   1  15    1.06    1.04
   1   1 -15    1.27    0.73
  -1   1  15    0.28    0.45
   1   1 -15    0.69    0.67
   1   1 -14  123.05    4.88
  -1   1  14  127.29    3.69
  -1   1  14  125.29    4.70
  -1   1  14  134.37    5.00
  -1   1  14  129.14    5.36
   1   1 -14  134.64    3.67
  -1   1  14  126.52    5.40
   1   1 -14  133.47    3.80
   1   1 -14  134.02    3.74
   1   1 -14  138.10    5.16
  -1   1  14  135.18    5.61
   1   1 -14  131.81    3.78
  -1   1  14  129.85    5.52
   1   1 -14  135.29    4.66
  -1   1  13    0.57    0.53
   1   1 -13   -0.11    0.84
  -1   1  13    0.15    1.01
  -1   1  13    0.45    1.09
  -1   1  13    0.43    1.03
   1   1 -13    0.98    0.51
  -1   1  13   -0.11    0.82
  -1   1  13    0.91    0.78
   1   1 -13    0.93    0.53
  -1   1  13    0.29    1.10
   1   1 -13    1.79    0.63
   1   1 -13    1.99    0.63
   1   1 -13    0.80    0.60
   1   1 -13    1.85    1.03
   1   1 -13    0.64    0.60
   1   1 -13    2.93    0.91
  -1   1  12  552.16   12.35
   1   1 -12  554.77   12.49
   1   1 -12  537.46   12.60
  -1   1  12  532.85   14.90
  -1   1  12  569.32   12.58
  -1   1  12  547.88   14.14
   1   1 -12  567.97   12.47
  -1   1  12  547.62   14.94
   1   1 -12  542.68   12.62
   1   1 -12  544.99   12.24
   1   1 -12  563.87   12.57
   1   1 -12  555.12   13.74
  -1   1  12  561.10   15.10
   1   1 -12  558.14   14.37
   1   1 -12  560.22   12.63
   1   1 -11  184.59    4.58
  -1   1  11  172.93    6.40
   1   1 -11  175.95    4.63
   1   1 -11  168.61    4.26
  -1   1  11  176.58    4.41
  -1   1  11  181.03    5.81
   1   1 -11  172.91    4.27
   1   1 -11  174.53    5.65
   1   1 -11  182.89    4.51
  -1   1  11  172.09    6.35
   1   1 -11  177.43    4.65
   1   1 -11  171.90    4.34
   1   1 -11  178.19    4.58
  -1   1  11  172.32    6.39
   1   1 -11  179.22    6.00
   1   1 -11  176.85    4.63
   1   1 -10  395.05    9.03
  -1   1  10  400.87    8.84
   1   1 -10  397.19    9.04
  -1   1  10  389.07   10.86
   1   1 -10  400.03    8.99
  -1   1  10  380.12    9.96
   1   1 -10  378.89    8.68
   1   1 -10  396.66    8.91
   1   1 -10  394.10   10.09
   1   1 -10  375.19    8.78
   1   1 -10  398.82    8.81
   1   1 -10  402.50    8.99
   1   1 -10  398.71   10.46
  -1   1  10  409.61   10.27
   1   1 -10  395.20    9.93
  -1   1  10  378.47   10.80
   1   1 -10  383.05    8.69
   1   1 -10  394.97    9.05
  -1   1  10  388.93   10.85
   1   1  -9   46.05    1.45
   1   1  -9   46.01    2.13
  -1   1   9   47.59    2.63
   1   1  -9   46.84    1.45
   1   1  -9   47.82    1.58
   1   1  -9   47.19    2.23
   1   1  -9   49.03    1.68
   1   1  -9   48.25    1.65
   1   1  -9   49.16    1.55
  -1   1   9   47.85    2.23
  -1   1   9   41.71    2.46
   1   1  -9   48.06    1.67
  -1   1   9   51.51    2.37
  -1   1   9   46.83    2.30
   1   1  -9   44.96    2.39
   1   1  -9   51.34    1.71
   1   1  -8   96.90    2.42
   1   1  -8   90.93    2.59
   1   1  -8   93.70    2.57
   1   1  -8   96.07    3.41
   1   1  -8   98.57    3.45
   1   1  -8   94.99    3.14
  -1   1   8   94.59    3.23
  -1   1   8   97.96    3.31
  -1   1   8   91.21    3.24
   1   1  -8   99.84    2.42
   1   1  -8   94.00    2.51
   1   1  -8   93.30    3.19
   1   1  -8   93.89    2.60
   1   1  -7   32.94    1.74
   1   1  -7   36.30    1.83
   1   1  -7   35.92    1.80
  -1   1   7   35.93    1.94
   1   1  -7   36.35    1.63
  -1   1   7   42.11    1.75
  -1   1   7   41.92    1.80
  -1   1   7   41.63    1.81
  -1   1   7   44.63    1.81
   1   1  -7   36.65    1.67
   1   1  -7   34.81    1.17
   1   1  -7   32.16    1.03
  -1   1   7   38.61    1.98
   1   1  -6  101.16    3.21
   1   1  -6  110.60    3.28
   1   1  -6  103.50    3.28
   1   1  -6  110.45    3.12
  -1   1   6  107.24    3.41
  -1   1   6  106.34    3.12
  -1   1   6  113.67    3.26
  -1   1   6  108.75    3.18
   1   1  -6  108.54    3.15
   1   1  -6  102.91    2.60
  -1   1   6  107.58    3.40
   1   1  -6  104.08    2.60
  -1   1   5  113.06    2.68
   1   1  -5  113.30    2.82
  -1   1   5  119.36    3.42
   1   1  -5  115.65    3.18
  -1   1   5  116.01    3.39
  -1   1   5  123.43    3.18
   1   1  -5  113.84    2.72
   1   1  -5  117.39    3.21
   1   1  -5  110.01    3.23
   1   1  -5  111.90    3.26
   1   1  -5  111.10    3.24
  -1   1   5  121.16    3.29
  -1   1   5  121.60    3.23
   1   1  -4  278.33    3.03
   1   1  -4  278.43    3.12
   1   1  -4  276.74    3.02
   1   1  -4  286.23    2.78
  -1   1   4  274.72    1.68
   1   1  -4  275.19    2.96
   1   1  -4  277.34    2.90
   1   1  -3   51.59    1.57
   1   1  -3   55.48    1.56
   1   1  -2 1424.41   30.12
   1   1  -2 1457.05   30.15
   1   1  -2 1424.63   30.10
   1   1  -1 1046.29   21.41
   1   1  -1 1017.11   21.57
   1   1  -1 1032.54   21.71
   1   1  -1  993.28   21.54
  -1   1   0  932.48   19.57
  -1   1  -1 3550.41   73.83
   1   1   1 3521.63   73.90
   1   1   1 3588.44   73.92
   1   1   1 3517.58   73.90
   1   1   1 3537.98   73.89
   1   1   1 3549.53   73.67
   1   1   2 3491.16   73.97
   1   1   2 3597.62   73.81
  -1   1  -2 3657.23   73.94
  -1   1  -2 3525.29   73.60
  -1   1  -2 3500.17   73.85
   1   1   2 3480.26   73.96
   1   1   2 3535.39   73.50
  -1   1  -3   92.13    2.58
   1   1   3   96.15    2.45
   1   1   3   92.68    2.73
  -1   1  -3   90.63    2.60
   1   1   3   99.45    2.76
  -1   1  -3   98.37    2.34
  -1   1  -3   94.12    2.58
  -1   1  -4  911.73   19.47
   1   1   4  907.49   19.65
   1   1   4  890.96   19.64
  -1   1  -4  914.42   19.40
   1   1   4  913.30   19.10
   1   1   4  873.20   19.62
   1   1   4  884.04   18.77
   1   1   4  881.26   19.38
   1   1   5 3547.28   75.48
  -1   1  -5 3605.65   74.55
   1   1   5 3614.41   75.50
  -1   1  -5 3628.99   75.28
   1   1   5 3649.34   74.82
  -1   1  -5 3586.23   74.44
  -1   1  -5 3574.68   74.91
   1   1   5 3406.72   74.44
   1   1   5 3702.25   75.23
   1   1   5 3615.61   74.69
  -1   1  -5 3626.97   75.11
   1   1   5 3600.53   75.50
   1   1   6  440.16   10.68
   1   1   6  452.56   10.74
  -1   1  -6  429.43   10.40
   1   1   6  452.25    9.99
  -1   1  -6  449.46    9.50
  -1   1  -6  450.28    9.50
  -1   1  -6  434.08    9.48
  -1   1  -6  451.06   10.08
   1   1   6  472.36   10.24
   1   1   6  469.37   10.40
   1   1   6  451.55    9.70
   1   1   6  440.52   10.72
  -1   1  -6  458.17   10.25
   1   1   7   24.77    1.48
   1   1   7   26.14    1.39
   1   1   7   25.77    1.41
  -1   1  -7   23.79    0.93
   1   1   7   23.21    1.26
  -1   1  -7   25.47    1.35
  -1   1  -7   23.93    0.93
  -1   1  -7   24.30    0.94
   1   1   7   20.53    1.61
  -1   1  -7   25.17    1.03
  -1   1  -7   22.76    1.52
   1   1   7   22.64    1.70
  -1   1  -7   22.10    1.37
   1   1   7   24.89    1.76
  -1   1  -8   25.20    1.13
   1   1   8   21.63    1.78
  -1   1  -8   25.37    1.13
  -1   1  -8   23.99    1.12
   1   1   8   25.13    1.89
  -1   1  -8   24.75    1.54
   1   1   8   23.79    1.85
   1   1   8   28.46    1.56
   1   1   8   25.84    1.63
  -1   1  -8   24.11    0.99
  -1   1  -8   25.80    1.51
  -1   1  -8   29.70    1.08
  -1   1  -8   22.14    0.96
  -1   1  -8   25.77    1.14
  -1   1  -9  149.99    3.92
   1   1   9  141.35    5.29
  -1   1  -9  146.02    3.65
  -1   1  -9  152.94    3.74
  -1   1  -9  145.73    3.90
   1   1   9  145.53    5.30
  -1   1  -9  146.97    3.85
  -1   1  -9  140.08    5.04
  -1   1  -9  146.75    3.77
  -1   1  -9  150.99    3.72
   1   1   9  149.82    4.69
  -1   1  -9  146.00    4.70
   1   1   9  150.37    5.41
  -1   1  -9  150.69    3.93
  -1   1 -10  155.01    3.89
  -1   1 -10  152.42    3.94
  -1   1 -10  155.62    3.88
   1   1  10  150.07    5.69
  -1   1 -10  151.85    4.10
  -1   1 -10  152.49    4.02
  -1   1 -10  150.66    3.77
  -1   1 -10  159.53    5.47
   1   1  10  153.58    4.00
  -1   1 -10  148.04    4.08
   1   1  10  141.91    4.84
   1   1  10  147.80    5.15
   1   1  10  144.78    5.67
  -1   1 -10  154.95    4.12
   1   1  10  150.85    5.74
   1   1  11  143.06    5.70
  -1   1 -11  138.52    3.68
   1   1  11  145.82    5.20
   1   1  11  139.73    5.69
  -1   1 -11  140.14    3.93
  -1   1 -11  138.94    3.76
  -1   1 -11  134.71    3.65
   1   1  11  138.13    5.68
  -1   1 -11  141.22    4.90
  -1   1 -11  142.00    3.84
  -1   1 -11  134.18    3.91
   1   1  11  146.11    3.84
  -1   1 -11  140.13    3.93
  -1   1 -11  141.89    5.27
   1   1  12  265.53    6.43
  -1   1 -12  247.95    7.69
   1   1  12  265.37    6.56
   1   1  12  259.70    8.61
   1   1  12  257.99    8.68
  -1   1 -12  263.61    6.54
   1   1  12  264.78    8.03
  -1   1 -12  264.92    6.55
   1   1  12  250.75    8.52
  -1   1 -12  258.14    6.37
  -1   1 -12  261.00    6.45
   1   1  12  249.87    8.62
  -1   1 -12  265.08    7.73
  -1   1 -12  269.43    8.23
  -1   1 -12  260.65    6.56
  -1   1 -13    8.32    0.89
   1   1  13    7.22    0.75
  -1   1 -13    7.23    0.74
   1   1  13    5.93    1.41
   1   1  13    8.25    1.52
   1   1  13    7.60    0.79
   1   1  13    6.91    1.44
  -1   1 -13    5.77    0.60
   1   1  13    8.16    1.32
  -1   1 -13    6.60    0.69
  -1   1 -13    6.60    0.63
  -1   1 -13    6.83    0.71
  -1   1 -13    6.48    0.78
  -1   1 -13    5.55    1.23
  -1   1 -13    5.56    1.10
  -1   1 -13    5.05    0.75
  -1   1 -13    7.26    0.83
   1   1  13    7.57    1.46
   1   1  14   24.16    1.15
  -1   1 -14   24.03    1.14
  -1   1 -14   23.81    1.25
   1   1  14   25.85    1.31
   1   1  14   25.31    2.17
  -1   1 -14   20.32    0.97
   1   1  14   22.00    1.89
  -1   1 -14   20.78    0.97
  -1   1 -14   24.43    1.18
  -1   1 -14   24.02    1.11
  -1   1 -14   24.17    1.20
  -1   1 -14   20.20    1.69
  -1   1 -14   23.66    1.25
  -1   1 -14   24.27    1.27
   1   1  14   22.19    2.13
   1   1  15   53.77    1.82
  -1   1 -15   48.46    1.62
  -1   1 -15   48.86    1.76
   1   1  15   50.68    1.63
   1   1  15   47.66    1.61
  -1   1 -15   49.39    1.69
  -1   1 -15   52.01    1.72
  -1   1 -15   49.55    2.39
  -1   1 -15   51.68    1.80
  -1   1 -15   46.27    1.57
  -1   1 -15   51.19    1.79
   1   1  15   49.60    2.81
   1   1  15   45.57    2.65
  -1   1 -16  110.74    1.65
  -1   1 -16  114.60    1.81
  -1   1 -16  119.86    1.86
  -1   1 -16  116.35    1.85
   1   1  16  122.17    1.89
  -1   1 -17   33.80    1.06
   1   1  17   36.55    1.06
   1   2 -17   38.06    1.17
   1   2 -17   32.50    1.06
  -1   2  17   38.61    1.11
   1   2 -17   33.94    1.05
   1   2 -16   86.57    2.49
   1   2 -16   92.90    2.50
  -1   2  16   91.37    2.41
   1   2 -16   88.69    2.38
   1   2 -16   86.67    2.43
  -1   2  15   20.92    1.60
   1   2 -15   19.29    1.04
  -1   2  15   20.18    1.87
   1   2 -15   19.20    1.04
  -1   2  15   22.95    1.87
   1   2 -15   22.45    1.09
   1   2 -15   20.49    1.10
   1   2 -15   18.43    1.44
   1   2 -15   17.54    1.47
  -1   2  15   21.68    1.05
   1   2 -15   20.94    1.01
   1   2 -15   21.14    1.05
  -1   2  14   28.48    2.29
   1   2 -14   28.69    1.31
   1   2 -14   25.80    1.13
   1   2 -14   28.69    1.87
  -1   2  14   26.34    2.27
   1   2 -14   27.36    1.99
  -1   2  14   28.19    1.31
  -1   2  14   28.28    2.45
  -1   2  14   23.96    2.19
   1   2 -14   28.20    1.31
  -1   2  14   24.07    1.89
  -1   2  14   26.78    1.98
   1   2 -13   12.27    0.95
  -1   2  13   11.28    1.39
  -1   2  13   12.77    1.77
   1   2 -13   12.84    0.97
  -1   2  13    9.92    1.56
  -1   2  13   11.37    1.74
  -1   2  13   12.03    0.89
   1   2 -13   12.91    0.91
   1   2 -13   11.14    0.94
   1   2 -13   11.82    0.85
   1   2 -13   11.88    1.33
  -1   2  13   11.40    1.64
   1   2 -13   12.54    0.96
   1   2 -13   11.96    0.93
   1   2 -13   11.20    1.52
   1   2 -12  194.72    5.08
  -1   2  12  192.03    6.93
   1   2 -12  195.30    5.11
  -1   2  12  186.17    6.31
  -1   2  12  190.82    6.87
   1   2 -12  195.06    5.10
   1   2 -12  182.29    6.04
   1   2 -12  196.45    5.10
   1   2 -12  199.57    4.91
   1   2 -12  199.20    6.16
  -1   2  12  191.94    6.94
   1   2 -12  197.66    5.05
   1   2 -12  208.50    6.56
   1   2 -11  470.99   10.84
   1   2 -11  504.77   11.18
  -1   2  11  495.83   13.34
   1   2 -11  498.47   11.19
  -1   2  11  482.42   10.95
  -1   2  11  472.85   12.62
  -1   2  11  489.84   12.63
   1   2 -11  497.09   11.17
   1   2 -11  504.31   11.06
   1   2 -11  472.43   10.83
   1   2 -11  497.35   11.01
   1   2 -11  485.60   11.15
  -1   2  11  479.15   13.28
   1   2 -11  496.76   12.36
   1   2 -11  485.77   11.10
   1   2 -11  516.86   12.84
  -1   2  10   15.14    1.43
  -1   2  10   12.60    1.35
  -1   2  10   12.07    1.51
   1   2 -10   13.82    0.92
   1   2 -10   13.26    0.77
  -1   2  10   14.31    1.61
   1   2 -10   13.58    0.91
   1   2 -10   15.20    1.35
   1   2 -10   12.84    0.75
   1   2 -10   13.41    0.85
   1   2 -10   15.03    0.98
   1   2 -10   15.67    0.91
  -1   2  10   14.90    1.63
   1   2 -10   13.63    0.95
   1   2 -10   15.03    0.91
   1   2 -10   12.70    1.40
   1   2  -9  107.34    2.97
  -1   2   9  115.13    4.05
  -1   2   9  111.84    4.02
  -1   2   9  112.70    4.29
   1   2  -9  107.64    3.01
   1   2  -9  109.16    2.85
  -1   2   9  110.68    4.28
   1   2  -9  107.47    3.01
   1   2  -9  109.24    2.84
   1   2  -9  107.86    2.94
   1   2  -9  110.89    3.77
   1   2  -9  112.21    3.06
  -1   2   9  108.83    4.27
   1   2  -9  111.40    3.82
   1   2  -9  106.02    3.07
   1   2  -9  109.52    2.96
   1   2  -9  113.56    3.99
   1   2  -8   12.88    0.77
   1   2  -8   12.83    1.13
   1   2  -8   14.35    0.83
   1   2  -8   13.19    1.17
  -1   2   8   15.84    1.28
  -1   2   8   16.20    1.30
  -1   2   8   16.28    1.28
   1   2  -8   12.15    0.76
   1   2  -8   14.10    0.80
  -1   2   8   10.48    1.23
   1   2  -8   13.11    0.81
   1   2  -8   14.72    0.79
  -1   2   7 1112.81   24.27
  -1   2   7 1149.55   24.34
  -1   2   7 1095.00   24.14
   1   2  -7 1091.94   23.99
   1   2  -7 1067.15   23.16
   1   2  -7 1094.81   23.22
   1   2  -7 1105.68   24.08
  -1   2   7 1103.00   24.45
  -1   2   7 1090.49   24.41
   1   2  -7 1061.38   23.50
   1   2  -7 1094.25   24.14
   1   2  -7 1090.66   23.28
   1   2  -6   23.52    1.29
   1   2  -6   21.48    1.10
  -1   2   6   20.93    1.37
   1   2  -6   23.17    1.33
  -1   2   6   19.70    1.34
  -1   2   6   22.63    1.11
   1   2  -6   20.57    1.27
   1   2  -6   20.05    1.25
   1   2  -6   19.87    1.26
   1   2  -6   20.80    0.87
  -1   2   6   24.31    1.37
   1   2  -5  182.39    4.75
  -1   2   5  184.81    4.86
  -1   2   5  186.59    4.35
   1   2  -5  187.07    4.66
  -1   2   5  188.07    4.52
  -1   2   5  181.40    4.29
  -1   2   5  179.70    4.84
  -1   2   5  177.17    4.46
   1   2  -5  174.02    4.20
   1   2  -5  179.27    4.70
   1   2  -5  186.08    4.74
   1   2  -5  176.23    4.69
  -1   2   5  190.14    4.93
   1   2  -5  187.87    4.51
   1   2  -4  221.67    5.16
  -1   2   4  223.62    5.39
   1   2  -4  213.01    5.39
   1   2  -4  213.50    5.27
   1   2  -4  215.28    5.25
   1   2  -4  214.05    5.25
  -1   2   4  215.48    5.36
  -1   2   4  221.38    5.18
  -1   2   4  223.46    5.31
   1   2  -3   28.84    1.10
  -1   2   3   28.54    1.10
   1   2  -3   27.32    1.22
  -1   2   3   27.28    1.09
   1   2  -3   26.51    1.03
  -1   2   2 5060.49  104.53
   1   2  -2 5168.20  104.60
   1   2  -2 4905.68  104.52
   1   2  -2 4916.70  104.11
   1   2  -2 5086.95  104.41
   1   2  -1 1229.02   26.07
  -1   2   1 1288.29   26.69
   1   2  -1 1276.85   26.70
   1   2  -1 1274.63   26.70
   1   2  -1 1265.26   26.64
  -1   2   0    3.17    0.23
  -1   2   0    3.55    0.53
   1   2   0    3.33    0.51
   1   2   0    4.23    0.23
  -1   2  -1   27.87    0.86
  -1   2  -1   29.53    1.27
  -1   2  -1   29.62    0.97
  -1   2  -1   29.74    1.24
   1   2   1   27.84    1.20
   1   2   1   27.89    0.91
   1   2   1   26.88    1.19
   1   2   1   27.95    0.91
   1   2   2  239.47    5.54
   1   2   2  222.58    5.33
  -1   2  -2  230.95    5.23
  -1   2  -2  216.44    5.57
  -1   2  -2  236.61    5.62
   1   2   2  222.61    5.33
   1   2   2  235.62    5.52
   1   2   3   25.58    1.18
   1   2   3   23.67    1.10
   1   2   3   24.88    1.17
  -1   2  -3   23.76    1.05
  -1   2  -3   25.79    1.26
  -1   2  -4  148.19    3.65
   1   2   4  138.72    3.98
   1   2   4  144.59    3.73
   1   2   4  143.50    4.02
  -1   2  -4  140.79    3.96
   1   2   4  142.39    4.01
   1   2   4  143.21    3.40
  -1   2  -4  148.22    3.87
  -1   2  -4  141.07    3.33
  -1   2  -5  244.83    5.78
   1   2   5  240.54    6.29
   1   2   5  243.45    5.74
  -1   2  -5  244.24    6.14
   1   2   5  234.46    6.25
   1   2   5  233.75    5.34
   1   2   5  236.62    6.26
  -1   2  -5  236.65    6.05
  -1   2  -5  235.94    5.36
  -1   2  -6  189.31    4.39
  -1   2  -6  187.76    4.87
   1   2   6  191.64    4.70
   1   2   6  187.09    5.48
  -1   2  -6  183.79    5.19
   1   2   6  188.11    5.47
   1   2   6  184.32    5.42
  -1   2  -6  181.90    5.22
   1   2   6  195.88    5.25
  -1   2  -7  392.08    8.97
  -1   2  -7  416.13    9.03
  -1   2  -7  404.11    9.92
  -1   2  -7  391.95    8.97
   1   2   7  396.74   10.29
   1   2   7  413.81    9.95
   1   2   7  425.09   10.13
  -1   2  -7  394.21    8.90
  -1   2  -7  409.72    9.56
   1   2   8 1010.20   22.77
   1   2   8 1053.23   22.89
  -1   2  -8 1005.40   21.56
  -1   2  -8  997.33   22.34
  -1   2  -8 1012.38   21.55
  -1   2  -8  997.97   21.52
  -1   2  -8 1038.74   21.71
   1   2   8  979.15   23.33
  -1   2  -8  999.71   22.71
  -1   2  -8 1016.10   21.67
   1   2   8  986.18   23.27
  -1   2  -8 1001.14   21.64
   1   2   8  986.44   23.33
  -1   2  -8  997.28   21.64
  -1   2  -8  976.09   22.93
   1   2   9    8.35    1.05
   1   2   9   10.29    1.21
   1   2   9    7.98    1.04
  -1   2  -9    8.74    0.68
   1   2   9   10.09    1.38
  -1   2  -9   10.10    0.80
  -1   2  -9    8.84    0.67
  -1   2  -9    8.49    0.69
  -1   2  -9    9.88    0.83
  -1   2  -9    9.94    1.16
  -1   2  -9    8.31    0.74
   1   2   9   10.45    1.42
  -1   2  -9    9.64    0.79
   1   2   9    9.42    1.35
  -1   2  -9    8.17    1.20
  -1   2 -10   32.41    1.44
   1   2  10   35.19    2.49
  -1   2 -10   32.62    1.47
   1   2  10   30.23    2.09
   1   2  10   31.96    2.06
  -1   2 -10   32.89    1.33
  -1   2 -10   33.19    1.46
  -1   2 -10   31.61    1.32
  -1   2 -10   33.37    1.34
  -1   2 -10   33.22    1.47
  -1   2 -10   33.99    1.35
   1   2  10   35.55    2.51
  -1   2 -10   29.10    1.98
   1   2  10   30.68    2.49
  -1   2 -10   30.87    2.18
   1   2  11   42.12    2.45
   1   2  11   45.99    2.71
  -1   2 -11   45.73    1.81
   1   2  11   43.41    2.91
  -1   2 -11   48.32    2.75
   1   2  11   44.10    2.95
  -1   2 -11   45.28    2.51
  -1   2 -11   44.65    1.62
  -1   2 -11   44.16    1.78
  -1   2 -11   42.45    1.77
   1   2  11   46.18    1.74
   1   2  11   46.40    3.11
  -1   2 -11   45.98    1.80
   1   2  11   47.08    2.96
   1   2  12  226.10    5.53
   1   2  12  220.13    7.60
  -1   2 -12  219.57    5.59
   1   2  12  235.77    7.20
  -1   2 -12  213.43    5.35
   1   2  12  226.07    7.79
  -1   2 -12  219.29    7.02
  -1   2 -12  218.60    5.45
  -1   2 -12  214.61    5.35
  -1   2 -12  220.68    5.59
  -1   2 -12  214.99    5.28
  -1   2 -12  214.02    5.57
   1   2  12  210.34    7.37
   1   2  12  214.34    7.52
  -1   2 -12  219.48    6.75
  -1   2 -12  224.21    5.65
  -1   2 -12  228.60    5.64
  -1   2 -13   -0.10    0.84
  -1   2 -13    0.03    0.35
  -1   2 -13    0.29    0.48
   1   2  13    0.40    0.90
   1   2  13    0.40    0.95
   1   2  13   -0.32    0.79
  -1   2 -13   -0.08    0.37
  -1   2 -13    0.09    0.72
   1   2  13    0.12    0.87
   1   2  13    0.55    0.98
   1   2  14    1.80    1.05
  -1   2 -14    2.74    0.53
  -1   2 -14    2.81    0.43
   1   2  14    2.19    0.82
   1   2  14    1.92    0.73
  -1   2 -14    2.88    0.86
  -1   2 -14    2.89    0.42
  -1   2 -14    2.19    0.52
  -1   2 -14    2.72    0.59
   1   2  14    3.34    0.58
  -1   2 -14    3.13    0.59
   1   2  14    2.90    1.09
  -1   2 -14    2.80    0.56
  -1   2 -14    2.09    0.54
   1   2  14    2.03    0.47
   1   2  15   48.74    1.66
  -1   2 -15   49.72    1.61
  -1   2 -15   46.54    1.58
  -1   2 -15   48.41    1.57
  -1   2 -15   46.99    1.63
   1   2  15   51.33    2.56
  -1   2 -15   46.74    1.59
  -1   2 -15   50.85    1.63
   1   2  15   48.33    2.61
  -1   2 -15   48.13    2.25
   1   2  15   45.96    1.47
   1   2  16   23.18    0.89
  -1   2 -16   21.59    0.81
  -1   2 -16   22.49    0.85
  -1   2 -16   23.15    0.90
   1   3 -16  113.48    2.76
   1   3 -16  106.94    2.80
  -1   3  15    7.04    0.57
  -1   3  15    7.62    1.21
   1   3 -15    6.94    0.59
   1   3 -15    6.74    0.86
   1   3 -15    6.35    0.60
   1   3 -15    7.33    0.66
   1   3 -15    7.09    0.52
   1   3 -14   10.06    0.72
   1   3 -14   10.01    0.82
  -1   3  14   11.77    1.27
  -1   3  14    9.67    1.23
  -1   3  14    9.24    1.54
   1   3 -14    8.50    1.09
  -1   3  14   11.15    0.75
   1   3 -14   10.22    0.76
   1   3 -14   10.48    1.19
   1   3 -14   10.33    0.81
  -1   3  13    4.34    1.08
  -1   3  13    4.14    1.38
  -1   3  13    4.59    1.01
   1   3 -13    4.19    0.98
   1   3 -13    4.01    0.59
   1   3 -12    9.69    0.80
   1   3 -12    8.49    0.67
   1   3 -12    9.94    0.84
   1   3 -12    9.26    0.88
  -1   3  12   11.98    1.53
  -1   3  12   10.59    1.70
  -1   3  12    9.83    1.30
   1   3 -12    9.41    1.25
   1   3 -12    8.19    0.65
   1   3 -12    9.00    0.86
   1   3 -11  816.49   19.30
   1   3 -11  840.42   18.24
   1   3 -11  849.75   18.16
  -1   3  11  810.89   20.12
   1   3 -11  810.44   18.10
  -1   3  11  810.06   20.22
   1   3 -11  842.77   19.60
  -1   3  11  837.54   20.04
  -1   3  11  840.55   19.90
   1   3 -11  841.50   18.35
  -1   3  11  811.80   20.21
   1   3 -11  819.17   18.10
   1   3 -10   61.75    2.08
   1   3 -10   60.64    2.13
   1   3 -10   60.44    2.18
   1   3 -10   59.84    1.95
   1   3 -10   63.91    2.96
  -1   3  10   58.91    3.16
  -1   3  10   60.41    3.05
  -1   3  10   58.24    3.01
  -1   3  10   61.28    2.97
  -1   3  10   59.05    3.15
   1   3 -10   61.72    2.05
   1   3 -10   61.89    1.97
   1   3  -9    1.53    0.57
  -1   3   9    1.52    0.84
   1   3  -9    0.98    0.48
   1   3  -9    0.63    0.63
  -1   3   9    0.09    0.60
  -1   3   9    1.56    0.77
  -1   3   9    0.47    0.65
  -1   3   9    2.23    0.86
  -1   3   9    0.98    0.78
   1   3  -9    0.78    0.42
   1   3  -8  228.40    5.50
  -1   3   8  220.10    6.62
   1   3  -8  222.61    6.28
   1   3  -8  225.48    5.46
   1   3  -8  225.99    6.53
   1   3  -8  226.07    5.61
  -1   3   8  244.03    6.86
  -1   3   8  235.59    6.81
   1   3  -7  198.07    4.74
   1   3  -7  186.45    4.82
   1   3  -7  194.42    4.72
   1   3  -7  195.99    5.48
   1   3  -7  197.16    5.69
   1   3  -7  197.80    5.38
  -1   3   7  202.83    5.89
  -1   3   6   55.41    2.41
   1   3  -6   52.22    1.66
   1   3  -6   53.70    1.65
   1   3  -6   51.59    1.70
   1   3  -6   51.15    2.14
  -1   3   6   46.85    2.10
  -1   3   6   51.17    2.06
   1   3  -6   54.42    2.18
   1   3  -6   54.02    2.06
   1   3  -6   51.28    2.30
  -1   3   6   52.12    2.19
   1   3  -5  902.18   19.44
   1   3  -5  918.73   19.75
   1   3  -5  886.79   20.11
  -1   3   5  909.66   19.81
  -1   3   5  886.00   19.93
  -1   3   5  882.44   19.92
  -1   3   5  916.71   20.05
   1   3  -5  940.07   20.23
  -1   3   5  930.15   20.07
  -1   3   4  433.43   10.09
  -1   3   4  427.73   10.02
   1   3  -4  436.85   10.20
   1   3  -4  410.76   10.03
  -1   3   3   57.59    2.18
   1   3  -3   56.20    2.17
   1   3  -3   59.57    2.27
  -1   3   3   56.41    2.13
   1   3  -3   59.11    1.90
   1   3  -3   58.57    2.19
   1   3  -2  413.42    9.96
  -1   3   2  426.42   10.02
  -1   3   2  426.57    9.91
   1   3  -2  423.30    9.97
   1   3  -2  422.67    9.67
  -1   3   1  358.91    8.43
  -1   3   1  354.40    8.63
  -1   3   1  359.62    8.54
   1   3  -1  350.62    8.56
   1   3  -1  356.72    8.41
  -1   3   0  438.86    9.87
  -1   3   0  467.77   10.51
  -1   3   0  451.49   10.57
   1   3   0  442.36   10.47
   1   3   0  443.63   10.44
  -1   3  -1    6.07    0.47
   1   3   1    4.43    0.73
  -1   3  -1    4.87    0.82
  -1   3  -1    4.79    0.82
   1   3   1    6.57    0.66
  -1   3  -2   65.38    2.45
  -1   3  -2   69.66    2.19
   1   3   2   70.59    2.43
   1   3   3  115.52    3.37
   1   3   3  111.72    3.05
  -1   3  -3  114.67    3.50
   1   3   3  107.59    3.31
  -1   3  -3  104.71    3.02
   1   3   4  368.07    8.79
  -1   3  -4  397.91    9.17
  -1   3  -4  369.71    8.65
  -1   3  -4  370.32    8.62
   1   3   4  368.88    8.80
   1   3   4  390.63    8.99
  -1   3  -5  408.83    9.43
   1   3   5  386.61    9.38
  -1   3  -5  381.06    9.13
   1   3   5  385.96    9.39
   1   3   5  391.17    9.19
  -1   3  -5  394.48    9.57
  -1   3  -5  377.22    8.55
  -1   3  -6   34.26    1.86
  -1   3  -6   34.99    1.67
  -1   3  -6   34.83    1.24
  -1   3  -7  157.87    3.96
  -1   3  -7  160.40    3.95
   1   3   7  159.30    5.07
   1   3   7  154.72    5.02
  -1   3  -7  156.31    4.97
  -1   3  -8    8.55    0.70
  -1   3  -8    8.72    0.68
  -1   3  -8    8.77    0.79
   1   3   8    8.01    1.15
   1   3   8   10.69    1.23
   1   3   8    7.68    1.08
   1   3   8    8.81    1.42
   1   3   8    9.19    1.23
   1   3   8    9.60    1.24
  -1   3  -9   18.19    1.00
   1   3   9   15.33    1.58
  -1   3  -9   15.99    0.92
  -1   3  -9   15.27    0.90
  -1   3  -9   16.31    1.05
   1   3   9   14.47    1.59
  -1   3  -9   13.85    1.44
   1   3   9   14.40    1.48
   1   3   9   15.15    1.43
   1   3   9   15.97    1.51
  -1   3  -9   15.59    0.92
  -1   3  -9   16.10    1.04
   1   3   9   17.54    1.95
  -1   3 -10   43.61    1.66
  -1   3 -10   42.43    1.77
  -1   3 -10   45.62    1.80
  -1   3 -10   42.62    1.62
   1   3  10   44.35    2.59
   1   3  10   44.55    2.54
  -1   3 -10   42.82    1.63
   1   3  10   41.47    2.66
   1   3  10   36.66    2.80
   1   3  10   37.69    2.59
  -1   3 -10   43.04    2.43
  -1   3 -11  349.66    8.18
  -1   3 -11  339.64    8.16
  -1   3 -11  359.10    8.23
  -1   3 -11  361.28    8.40
   1   3  11  350.62   10.05
  -1   3 -11  356.53    8.47
   1   3  11  350.94   10.67
  -1   3 -11  352.00    8.20
  -1   3 -11  359.49    9.69
   1   3  11  358.52    9.96
  -1   3 -12   67.11    2.13
  -1   3 -12   69.37    2.18
  -1   3 -12   66.92    2.31
  -1   3 -12   70.91    3.21
   1   3  12   62.88    3.25
  -1   3 -12   68.31    2.15
   1   3  12   70.64    3.38
   1   3  12   68.78    3.77
  -1   3 -12   70.03    2.38
  -1   3 -13   84.46    2.63
  -1   3 -13   85.28    2.60
  -1   3 -13   83.02    2.37
  -1   3 -13   86.90    3.45
   1   3  13   84.55    4.03
  -1   3 -13   83.05    2.39
  -1   3 -13   83.16    2.39
  -1   3 -13   86.65    2.46
   1   3  13   82.73    3.60
   1   3  13   82.13    2.47
  -1   3 -14    0.20    0.36
  -1   3 -14    0.21    0.28
  -1   3 -14    0.09    0.46
  -1   3 -14    0.07    0.57
  -1   3 -14   -0.06    0.42
  -1   3 -14    0.29    0.29
   1   3  14    1.24    0.85
   1   3  14    0.16    0.33
   1   3  14    0.20    0.38
   1   3  15   25.50    0.99
  -1   3 -15   25.19    1.03
  -1   3 -15   25.09    1.01
  -1   3 -16   16.32    0.64
  -1   3 -16   15.02    0.59
   1   4 -15   29.57    0.95
   1   4 -15   29.24    1.04
   1   4 -15   29.87    1.08
   1   4 -14    8.91    0.98
   1   4 -14    9.07    0.69
  -1   4  14    7.47    1.19
   1   4 -14    9.16    0.63
  -1   4  14    8.43    0.56
   1   4 -14    9.44    0.63
   1   4 -14    8.00    0.67
  -1   4  13  160.07    4.18
   1   4 -13  169.68    4.15
   1   4 -13  172.32    4.26
   1   4 -13  173.71    4.31
   1   4 -13  175.52    5.27
   1   4 -13  172.57    4.40
   1   4 -13  167.69    4.13
   1   4 -13  168.29    4.22
  -1   4  13  161.54    5.92
   1   4 -12    0.58    0.76
   1   4 -12   -0.10    0.34
   1   4 -12    0.43    0.45
   1   4 -12    0.18    0.35
  -1   4  12    0.28    0.74
  -1   4  12    0.13    1.07
   1   4 -11  188.07    4.83
   1   4 -11  189.46    4.83
   1   4 -11  184.61    5.97
   1   4 -11  193.12    5.00
   1   4 -11  181.67    4.63
   1   4 -11  188.33    4.77
   1   4 -11  187.48    4.66
  -1   4  11  190.78    6.15
  -1   4  11  185.47    6.76
   1   4 -10  167.38    4.57
   1   4 -10  163.78    4.39
   1   4 -10  170.39    4.45
   1   4 -10  171.35    4.39
   1   4 -10  175.02    5.63
  -1   4  10  166.46    5.86
  -1   4  10  161.90    5.63
   1   4  -9  239.10    5.97
   1   4  -9  233.46    5.80
   1   4  -9  238.28    7.10
  -1   4   9  246.34    7.44
  -1   4   9  234.40    7.16
  -1   4   9  231.86    7.36
   1   4  -8  895.77   19.34
   1   4  -8  859.24   19.11
   1   4  -8  883.47   19.17
  -1   4   8  911.44   21.06
  -1   4   8  881.55   20.96
   1   4  -8  879.89   20.67
   1   4  -7  120.83    4.17
   1   4  -7  129.95    3.50
   1   4  -7  127.04    3.33
   1   4  -7  121.87    4.07
  -1   4   7  120.80    4.54
   1   4  -7  120.65    3.34
   1   4  -6  590.92   13.05
   1   4  -6  600.97   14.38
   1   4  -6  594.89   13.13
   1   4  -6  580.67   12.94
   1   4  -6  579.85   13.91
   1   4  -6  607.32   14.24
  -1   4   6  603.63   14.56
   1   4  -5  287.64    7.56
   1   4  -5  281.76    6.59
   1   4  -5  293.81    6.78
  -1   4   5  297.56    7.59
   1   4  -5  294.56    7.83
  -1   4   5  290.41    7.48
  -1   4   5  291.21    7.68
   1   4  -4  228.06    5.56
  -1   4   4  241.23    6.58
  -1   4   4  246.73    6.48
  -1   4   4  247.73    6.47
   1   4  -4  238.24    6.64
   1   4  -4  231.67    6.37
   1   4  -3  411.00   10.18
  -1   4   3  406.30    9.86
   1   4  -3  417.44    9.26
  -1   4   3  426.86   10.33
  -1   4   3  405.30   10.35
  -1   4   3  423.12   10.25
   1   4  -3  429.53   10.46
   1   4  -2  149.86    4.56
  -1   4   2  139.88    4.26
  -1   4   2  156.19    4.63
  -1   4   2  149.52    4.65
  -1   4   2  158.46    4.78
   1   4  -2  159.22    4.76
  -1   4   1    2.30    0.62
   1   4  -1    2.85    0.63
  -1   4   1    2.75    0.69
  -1   4   1    4.30    0.87
  -1   4   1    3.34    0.79
   1   4  -1    1.84    0.74
  -1   4   0    3.23    0.69
   1   4   0    2.95    0.68
   1   4   0    3.99    0.80
  -1   4   0    4.40    0.84
  -1   4   0    3.08    0.72
  -1   4  -1  145.81    4.26
   1   4   1  157.60    4.72
   1   4   1  155.35    4.74
  -1   4  -1  147.95    4.55
  -1   4  -2   51.08    2.37
   1   4   2   49.24    2.26
   1   4   2   53.05    2.34
  -1   4  -3   76.40    3.05
   1   4   3   76.51    2.93
   1   4   3   75.79    2.91
  -1   4  -3   75.35    2.13
  -1   4  -4  113.27    2.98
  -1   4  -4  116.09    3.93
   1   4   4  104.08    3.83
  -1   4  -5   65.16    2.88
  -1   4  -5   66.40    2.04
  -1   4  -5   63.42    2.74
   1   4   5   63.73    2.93
  -1   4  -5   61.41    1.93
  -1   4  -6  214.37    5.21
  -1   4  -6  224.12    5.39
  -1   4  -7    5.56    0.72
  -1   4  -7    5.26    0.99
  -1   4  -7    5.10    0.66
   1   4   7    4.58    0.94
  -1   4  -7    5.62    0.60
  -1   4  -8   19.77    1.16
  -1   4  -8   19.85    1.13
  -1   4  -8   20.55    1.71
   1   4   8   19.32    1.99
   1   4   8   21.89    1.76
   1   4   8   17.63    1.60
  -1   4  -8   18.63    1.00
  -1   4  -9  259.05    7.70
  -1   4  -9  270.95    6.61
   1   4   9  264.59    7.91
   1   4   9  260.81    7.94
   1   4   9  272.83    8.06
  -1   4  -9  261.84    6.49
   1   4   9  263.61    8.46
  -1   4 -10    1.73    0.61
  -1   4 -10    1.46    0.79
  -1   4 -10    2.51    0.62
  -1   4 -10    2.69    0.53
   1   4  10    2.40    1.10
   1   4  10    1.47    0.79
  -1   4 -10    1.57    0.48
  -1   4 -10    2.20    0.54
  -1   4 -11   31.53    2.01
   1   4  11   30.92    2.40
  -1   4 -11   30.89    1.31
   1   4  11   29.52    2.12
  -1   4 -11   29.76    1.25
  -1   4 -11   30.89    1.30
  -1   4 -12   46.02    1.56
  -1   4 -12   43.56    1.53
  -1   4 -12   45.84    1.70
  -1   4 -12   45.21    1.60
  -1   4 -12   42.15    2.29
  -1   4 -12   45.06    1.72
  -1   4 -12   46.57    1.57
   1   4  12   45.42    2.50
   1   4  12   47.09    2.82
   1   4  12   44.40    1.60
   1   4  13    2.54    0.43
  -1   4 -13    1.43    0.35
  -1   4 -13    2.43    0.50
  -1   4 -13    2.23    0.35
  -1   4 -13    1.72    0.34
  -1   4 -13    2.52    0.54
  -1   4 -13    2.37    0.71
  -1   4 -13    2.18    0.39
  -1   4 -13    2.29    0.42
   1   4  13    2.01    0.90
  -1   4 -13    2.49    0.45
  -1   4 -14   67.23    1.85
   1   4  14   59.23    1.74
   1   4  14   55.81    1.58
  -1   4 -14   64.13    1.81
  -1   4 -14   61.58    1.61
  -1   4 -15    2.31    0.31
  -1   4 -15    2.60    0.32
   1   5 -14    0.47    0.28
   1   5 -14    0.56    0.28
   1   5 -13    1.58    0.35
   1   5 -13    1.49    0.37
   1   5 -13    1.72    0.41
   1   5 -13    1.35    0.35
   1   5 -13    0.88    0.37
   1   5 -13    1.45    0.35
   1   5 -12   13.31    0.78
   1   5 -12   12.97    0.78
   1   5 -12   11.78    0.74
   1   5 -12   15.28    0.84
   1   5 -12   14.79    1.24
   1   5 -12   12.70    0.67
   1   5 -12   13.22    0.83
   1   5 -12   11.48    0.65
   1   5 -12   12.68    0.74
  -1   5  12   13.54    1.39
   1   5 -11   84.04    2.38
   1   5 -11   83.29    2.48
   1   5 -11   82.41    3.32
  -1   5  11   74.21    3.25
   1   5 -11   81.64    2.33
   1   5 -11   80.79    2.53
   1   5 -11   81.63    2.32
   1   5 -11   84.03    2.40
  -1   5  11   76.78    3.58
   1   5 -10   12.52    0.82
  -1   5  10   11.01    1.30
   1   5 -10   11.73    1.31
   1   5 -10   10.01    0.78
  -1   5  10   10.50    1.48
   1   5  -9   19.31    1.12
   1   5  -9   18.86    1.63
  -1   5   9   16.48    1.59
   1   5  -9   18.47    1.13
  -1   5   9   15.82    1.77
   1   5  -9   20.57    1.07
  -1   5   8    2.11    0.85
   1   5  -8    1.71    0.87
   1   5  -8    1.73    0.54
   1   5  -8    1.92    0.59
   1   5  -7  230.81    6.97
   1   5  -7  245.02    7.24
   1   5  -7  235.69    5.88
  -1   5   7  230.80    7.38
  -1   5   6   14.27    1.56
   1   5  -6   16.18    1.51
   1   5  -6   13.03    1.44
   1   5  -6   15.49    0.98
   1   5  -6   14.66    0.95
   1   5  -5  148.42    5.12
   1   5  -5  149.37    3.94
   1   5  -4  101.79    3.63
  -1   5   4   97.71    3.70
   1   5  -4  100.85    3.98
  -1   5   4   98.03    3.76
   1   5  -3  147.75    4.74
  -1   5   3  148.97    4.93
  -1   5   3  142.68    4.99
   1   5  -3  146.66    5.05
   1   5  -2    0.84    0.69
  -1   5   2    0.46    0.73
  -1   5   2    0.26    0.73
   1   5  -2    0.54    0.75
   1   5  -1   99.76    3.76
   1   5  -1   99.32    3.91
  -1   5   1  101.90    3.99
  -1   5   1   98.94    3.91
  -1   5   0    3.74    0.96
  -1   5   0    3.53    0.95
   1   5   0    2.11    0.83
   1   5   1   36.63    2.20
  -1   5  -1   34.08    2.17
  -1   5  -1   33.99    2.21
   1   5   1   32.74    2.09
   1   5   2  182.88    5.97
   1   5   2  194.93    6.01
  -1   5  -2  201.01    6.20
  -1   5  -2  197.36    6.21
   1   5   2  191.23    5.99
   1   5   3  442.40   11.35
  -1   5  -3  439.09   11.57
  -1   5  -3  454.73   11.76
  -1   5  -4   15.04    0.91
   1   5   4   12.42    1.52
   1   5   4   15.29    1.40
  -1   5  -5  607.37   14.87
  -1   5  -5  591.03   14.56
  -1   5  -5  581.30   13.02
   1   5   6    1.08    0.79
  -1   5  -6    0.39    0.75
  -1   5  -6   -0.18    0.83
  -1   5  -6    0.69    0.49
  -1   5  -6    1.05    0.55
  -1   5  -7  589.34   14.46
  -1   5  -7  578.43   12.91
  -1   5  -7  555.87   14.37
  -1   5  -7  575.14   12.83
  -1   5  -7  588.98   13.03
  -1   5  -8    1.27    0.56
  -1   5  -8    1.10    0.80
  -1   5  -8    0.96    0.53
  -1   5  -8    0.82    0.43
   1   5   8    1.03    0.80
  -1   5  -9  277.22    7.83
   1   5   9  264.75    8.10
   1   5   9  274.30    8.03
  -1   5  -9  270.11    6.37
  -1   5 -10  318.25    7.24
  -1   5 -10  303.23    7.11
  -1   5 -10  308.40    7.25
  -1   5 -10  326.79    8.54
  -1   5 -10  310.90    7.36
   1   5  10  286.55    8.70
  -1   5 -10  321.58    7.26
  -1   5 -10  312.48    7.32
   1   5  10  291.82    8.59
  -1   5 -11   62.06    2.66
   1   5  11   56.43    2.79
   1   5  11   56.66    3.05
  -1   5 -11   60.53    1.94
  -1   5 -11   56.64    1.82
  -1   5 -11   56.06    1.73
  -1   5 -11   59.47    1.83
  -1   5 -11   62.97    1.92
  -1   5 -11   58.38    1.86
  -1   5 -12    0.34    0.30
  -1   5 -12    0.51    0.29
  -1   5 -12    0.47    0.38
  -1   5 -12    1.72    0.61
  -1   5 -12    0.58    0.32
  -1   5 -12    0.46    0.37
   1   5  12    0.57    0.32
  -1   5 -12    0.87    0.40
  -1   5 -13   32.88    0.82
  -1   5 -13   33.03    0.81
  -1   5 -13   32.16    0.87
   1   5  13   26.82    0.61
  -1   5 -13   -0.19    0.13
   1   5  13   28.06    0.75
  -1   5 -13    0.11    0.15
   1   6 -12   29.36    0.98
   1   6 -12   28.46    0.97
   1   6 -12   28.30    0.91
   1   6 -12   30.41    0.99
   1   6 -11    7.08    0.52
   1   6 -11    6.73    0.55
   1   6 -11    6.74    0.55
   1   6 -11    5.81    0.44
   1   6 -11    6.27    0.49
   1   6 -11    6.83    0.55
   1   6 -11    6.19    0.45
   1   6 -11    6.34    0.46
   1   6 -10    4.45    0.49
   1   6 -10    4.13    0.46
   1   6 -10    4.19    0.47
   1   6 -10    4.16    0.50
   1   6 -10    5.39    0.86
   1   6 -10    4.26    0.54
   1   6  -9    1.71    0.73
  -1   6   9    0.85    0.85
   1   6  -9    1.66    0.44
   1   6  -9    1.49    0.45
   1   6  -9    1.52    0.50
   1   6  -8    6.17    1.04
  -1   6   8    4.91    1.10
   1   6  -8    5.97    0.61
  -1   6   8    5.71    1.00
   1   6  -8    6.00    0.66
   1   6  -8    5.04    0.58
   1   6  -7   20.84    1.06
   1   6  -7   18.98    1.69
   1   6  -7   19.45    1.67
   1   6  -6   49.43    1.79
   1   6  -6   50.19    2.81
   1   6  -6   51.06    2.73
   1   6  -6   51.37    1.81
   1   6  -5   37.13    2.37
   1   6  -5   37.38    2.46
   1   6  -5   38.37    1.53
   1   6  -4   50.37    2.84
   1   6  -3   23.82    1.97
  -1   6   3   26.95    1.98
   1   6  -3   24.09    2.04
  -1   6   3   28.42    1.98
   1   6  -2   55.16    2.99
  -1   6   2   55.20    2.93
  -1   6   2   54.49    2.91
   1   6  -2   60.15    3.11
  -1   6   1   30.99    2.19
   1   6  -1   28.73    2.15
   1   6  -1   32.54    2.31
   1   6   0   88.08    3.82
  -1   6   0   81.73    3.79
   1   6   0   87.08    3.85
   1   6   0   88.34    3.62
  -1   6  -1   23.63    1.99
   1   6   1   20.23    1.79
   1   6   1   21.27    1.77
  -1   6  -2  289.64    8.67
   1   6   2  291.52    8.42
  -1   6  -3  240.77    7.38
   1   6   3  220.51    6.86
  -1   6  -4    6.67    1.17
   1   6   4    6.69    1.04
  -1   6  -4    6.42    0.64
  -1   6  -5   29.52    2.01
  -1   6  -5   27.17    1.21
   1   6   5   30.39    2.22
  -1   6  -6   85.83    3.51
  -1   6  -6   86.40    2.46
   1   6   6   78.73    3.73
  -1   6  -7   11.13    1.26
  -1   6  -7   11.03    0.72
   1   6   7    9.62    1.37
  -1   6  -8   25.92    1.74
  -1   6  -8   25.86    1.03
   1   6   8   21.20    1.68
   1   6   8   23.63    1.95
  -1   6  -9   17.67    0.94
   1   6   9   19.24    1.70
  -1   6  -9   17.21    0.89
  -1   6  -9   16.88    1.32
  -1   6  -9   18.04    0.86
  -1   6  -9   18.33    0.90
  -1   6  -9   17.50    0.78
  -1   6 -10   59.21    1.72
  -1   6 -10   61.01    1.79
  -1   6 -10   57.98    1.71
  -1   6 -10   55.61    1.65
   1   6  11   34.49    1.07
  -1   6 -11   31.79    1.03
  -1   6 -11   40.54    1.20
  -1   6 -11   35.30    1.15
  -1   6 -11   37.69    1.17
  -1   6 -12  168.18    3.78
   1   7 -10    7.68    0.39
   1   7 -10    6.77    0.42
   1   7 -10    6.56    0.42
   1   7 -10    6.18    0.35
   1   7  -9   53.45    1.49
   1   7  -9   52.19    1.54
   1   7  -9   54.53    1.51
   1   7  -9   55.41    1.56
   1   7  -8   28.73    1.10
   1   7  -8   31.44    1.05
   1   7  -8   29.24    1.09
   1   7  -8   30.55    1.03
   1   7  -7   47.55    1.57
   1   7  -7   46.93    1.47
   1   7  -7   47.62    1.57
   1   7  -7   50.53    2.23
   1   7  -7   49.36    1.51
   1   7  -6   69.72    2.08
   1   7  -6   71.90    2.89
   1   7  -6   67.58    1.96
   1   7  -6   71.17    2.04
   1   7  -6   70.35    2.08
   1   7  -5   10.75    1.19
   1   7  -5   11.18    0.73
   1   7  -5   10.69    0.66
   1   7  -4    1.38    0.76
   1   7  -4    0.53    0.42
   1   7  -3    7.29    0.64
   1   7  -3    6.93    0.61
   1   7  -3    7.43    1.15
   1   7  -3    6.62    0.60
  -1   7   2   32.23    2.02
   1   7  -2   30.84    2.12
  -1   7   1  117.34    4.32
   1   7  -1  107.39    4.26
   1   7   0    5.52    1.05
  -1   7   0    4.55    1.02
  -1   7  -1   18.15    1.69
   1   7   1   18.96    1.61
  -1   7  -2   29.20    1.17
  -1   7  -2   28.59    1.84
  -1   7  -2   28.09    2.07
  -1   7  -3    1.42    0.40
  -1   7  -3    0.47    0.70
  -1   7  -3    1.96    0.77
  -1   7  -4   22.12    0.92
  -1   7  -4   20.74    1.52
   1   7   4   18.77    1.48
  -1   7  -5   95.81    3.40
  -1   7  -5   94.88    2.55
  -1   7  -5   91.89    2.43
   1   7   5   90.47    3.42
  -1   7  -6    0.59    0.56
   1   7   6    0.77    0.63
  -1   7  -6    0.56    0.41
  -1   7  -7   63.94    1.83
  -1   7  -8  120.64    2.91
  -1   7  -8  118.01    2.90
  -1   7  -8  116.49    2.89
  -1   7  -9    2.24    0.31
  -1   7  -9    1.98    0.30
  -1   7  -9    1.64    0.30
  -1   7  -9    1.74    0.26
   1   8  -6  118.35    2.73
   1   8  -5  107.95    2.57
   1   8  -4    0.43    0.26
   1   8  -3  232.50    5.19
   1   8  -2   68.25    1.74
   1   8  -1    0.92    0.24
   1   8  -1    0.84    0.32
   1   8   0    0.58    0.31
  -2  -8   6   11.74    0.50
   2  -8  -6   11.45    0.52
  -2  -8   6   12.72    0.51
  -2  -8   6   13.28    0.54
  -2  -8   5    1.26    0.28
   2  -8  -5    1.15    0.28
  -2  -8   5    1.30    0.25
  -2  -8   5    1.82    0.30
  -2  -8   4  110.11    2.55
  -2  -8   4   99.50    2.53
  -2  -8   4  102.86    2.55
  -2  -8   4  105.61    2.56
   2  -8  -4   97.19    2.55
  -2  -8   3    1.90    0.31
  -2  -8   3    2.41    0.36
  -2  -8   3    1.85    0.32
  -2  -8   3    1.94    0.35
   2  -8  -3    1.64    0.33
  -2  -8   2    5.44    0.43
  -2  -8   2    5.85    0.41
  -2  -8   2    5.20    0.42
  -2  -8   2    4.80    0.38
   2  -8  -2    4.57    0.42
  -2  -8   2    5.54    0.46
  -2  -8   1  149.47    3.47
  -2  -8   1  158.85    3.47
  -2  -8   1  162.22    3.65
  -2  -8   1  152.03    3.48
   2  -8  -1  134.96    3.42
  -2  -8   1  142.06    3.50
   2  -8  -1  139.03    3.44
  -2  -8   0    0.80    0.34
   2  -8   0   -0.15    0.32
   2  -8   0   -0.01    0.06
  -2  -8   0    0.60    0.31
   2  -8   0    0.01    0.06
  -2  -8   0    0.52    0.26
   2  -8   0    0.01    0.06
   2  -8   0    0.31    0.32
  -2  -8  -1  258.45    5.75
   2  -8   1  258.25    5.82
   2  -8   1  241.57    5.63
   2  -8   1  240.49    5.62
  -2  -8  -1  279.66    5.87
  -2  -8  -1  268.18    5.86
   2  -8   1  275.27    5.87
  -2  -8  -2    5.20    0.41
   2  -8   2    3.63    0.43
   2  -8   2    3.61    0.35
   2  -8   2    4.15    0.34
  -2  -8  -2    4.53    0.44
  -2  -8  -2    4.92    0.44
   2  -8   2    4.66    0.44
  -2  -8  -3    8.75    0.52
   2  -8   3    9.70    0.55
   2  -8   3    9.39    0.55
   2  -8   3    8.82    0.45
   2  -8   3    7.80    0.47
  -2  -8  -3   10.30    0.55
  -2  -8  -3    8.98    0.48
  -2  -8  -4    0.09    0.24
   2  -8   4    0.06    0.21
   2  -8   4    0.15    0.22
   2  -8   4    0.18    0.19
   2  -8   4   -0.17    0.27
  -2  -8  -4   -0.03    0.23
   2  -8   5   15.58    0.59
   2  -8   5   15.35    0.56
  -2  -7  10   19.07    0.75
  -2  -7   9    0.10    0.24
  -2  -7   9    0.21    0.26
  -2  -7   9    0.09    0.36
   2  -7  -9    0.03    0.29
  -2  -7   8    0.42    0.42
  -2  -7   8    0.45    0.31
  -2  -7   8    0.37    0.32
   2  -7  -8   -0.01    0.08
   2  -7  -8    0.15    0.33
  -2  -7   8    0.19    0.32
  -2  -7   7   62.99    1.83
  -2  -7   7   67.70    2.69
  -2  -7   7   65.95    1.93
   2  -7  -7   62.09    1.94
  -2  -7   7   58.97    1.94
  -2  -7   7   64.54    2.05
   2  -7  -7   54.96    2.49
  -2  -7   7   67.29    1.96
   2  -7  -6  124.89    3.40
  -2  -7   6  116.16    3.42
  -2  -7   6  124.77    3.35
  -2  -7   6  133.61    3.54
  -2  -7   6  134.94    3.39
  -2  -7   6  127.27    3.43
  -2  -7   6  139.12    4.32
  -2  -7   6  129.49    3.39
   2  -7  -5   48.92    1.78
  -2  -7   5   47.53    1.83
  -2  -7   5   52.84    1.81
  -2  -7   5   53.89    1.88
  -2  -7   5   53.93    1.77
  -2  -7   5   49.36    1.81
   2  -7  -5   48.31    1.75
  -2  -7   5   50.93    2.37
  -2  -7   5   48.86    1.74
   2  -7  -4   17.58    0.94
  -2  -7   4   16.34    0.94
   2  -7  -4   16.59    0.96
  -2  -7   4   18.01    1.03
  -2  -7   4   17.32    1.04
  -2  -7   4   18.03    0.95
  -2  -7   4   16.46    1.01
   2  -7  -4   16.27    0.96
  -2  -7   4   14.96    1.30
  -2  -7   4   14.94    0.85
  -2  -7   4   15.04    1.00
   2  -7  -4   15.37    0.95
   2  -7  -3   17.14    1.01
  -2  -7   3   16.58    1.03
  -2  -7   3   17.26    1.03
   2  -7  -3   19.01    1.03
  -2  -7   3   18.29    1.00
   2  -7  -3   16.51    0.92
   2  -7  -3   15.59    0.96
  -2  -7   3   18.12    0.99
   2  -7  -3   16.52    0.98
  -2  -7   3   15.41    1.03
  -2  -7   3   18.03    1.00
   2  -7  -3   18.05    1.00
   2  -7  -2    3.85    0.62
  -2  -7   2    3.91    0.66
   2  -7  -2    3.73    0.62
  -2  -7   2    3.32    0.60
  -2  -7   2    4.21    0.57
   2  -7  -2    3.92    0.60
  -2  -7   2    4.03    0.57
  -2  -7   2    3.00    0.51
   2  -7  -2    3.37    0.59
   2  -7  -2    3.18    0.54
   2  -7  -2    3.66    0.60
  -2  -7   2    2.93    0.58
  -2  -7   1  152.93    4.07
  -2  -7   1  152.53    3.91
   2  -7  -1  140.56    3.74
   2  -7  -1  148.70    3.95
   2  -7  -1  144.10    3.72
  -2  -7   1  152.90    3.88
   2  -7  -1  146.81    3.98
  -2  -7   1  150.32    3.95
  -2  -7   1  148.74    3.90
   2  -7  -1  142.96    3.88
  -2  -7   1  151.64    4.02
   2  -7  -1  149.40    3.94
   2  -7   0   54.24    1.85
  -2  -7   0   53.41    1.94
   2  -7   0   51.53    1.91
  -2  -7   0   51.63    1.81
  -2  -7   0   51.79    1.74
   2  -7   0   52.22    1.74
  -2  -7   0   49.90    1.78
  -2  -7   0   50.46    1.85
   2  -7   0   50.71    1.75
  -2  -7   0   52.76    1.77
   2  -7   0   50.95    1.86
   2  -7   0   50.67    1.77
  -2  -7   0   53.25    1.92
   2  -7   1   40.35    1.53
  -2  -7  -1   43.43    1.65
   2  -7   1   39.83    1.61
  -2  -7  -1   40.15    1.50
  -2  -7  -1   40.84    1.44
   2  -7   1   36.52    1.47
  -2  -7  -1   37.03    1.43
  -2  -7  -1   41.39    1.62
   2  -7   1   40.62    1.54
   2  -7   1   41.92    1.58
  -2  -7  -1   41.08    1.46
  -2  -7  -1   39.64    1.62
   2  -7   1   37.40    1.43
   2  -7   2   11.09    1.15
  -2  -7  -2    9.91    0.66
   2  -7   2   10.09    0.79
   2  -7   2   10.79    0.82
  -2  -7  -2   10.78    0.67
   2  -7   2   10.63    0.78
   2  -7   2   11.43    0.87
  -2  -7  -2   10.03    0.71
  -2  -7  -2   10.06    0.83
  -2  -7  -2    9.65    0.84
  -2  -7  -2   11.71    0.84
   2  -7   2   10.30    0.74
  -2  -7  -3  257.84    6.00
   2  -7   3  244.37    5.78
   2  -7   3  259.43    6.89
   2  -7   3  251.82    6.06
   2  -7   3  256.72    5.99
   2  -7   3  236.31    6.03
  -2  -7  -3  244.80    6.03
   2  -7   3  241.96    5.99
   2  -7   3  243.25    5.90
  -2  -7  -3  244.86    6.03
  -2  -7  -4    1.24    0.47
  -2  -7  -4    0.47    0.39
   2  -7   4    0.86    0.48
   2  -7   4    0.77    0.41
   2  -7   4    0.63    0.39
  -2  -7  -4    0.70    0.45
   2  -7   4    0.81    0.46
   2  -7   4    0.99    0.54
   2  -7   4    0.27    0.70
  -2  -7  -5  108.10    2.87
   2  -7   5  117.99    3.84
   2  -7   5  117.57    3.07
   2  -7   5  114.79    3.03
   2  -7   5  108.29    3.03
   2  -7   5  112.01    3.04
   2  -7   5  102.51    2.81
  -2  -7  -5  108.00    2.99
  -2  -7  -5  110.86    3.03
   2  -7   6   30.67    1.72
   2  -7   6   30.00    1.18
   2  -7   6   29.41    1.17
   2  -7   6   29.15    1.17
   2  -7   6   27.09    1.17
   2  -7   6   27.33    0.95
  -2  -7  -6   30.41    1.18
  -2  -7  -6   28.81    1.13
   2  -7   7  251.27    5.71
   2  -7   7  253.01    5.73
   2  -7   7  241.76    5.67
  -2  -7  -7  248.54    5.64
  -2  -7  -7  254.60    5.71
   2  -7   7  242.89    5.73
   2  -7   8   29.38    0.96
   2  -7   8   27.73    0.90
  -2  -7  -8   27.94    0.91
   2  -7   8   27.77    0.96
   2  -6 -13    8.72    0.43
  -2  -6  12   11.75    0.70
   2  -6 -12   11.55    0.63
  -2  -6  12   11.05    0.66
   2  -6 -12   11.16    0.63
   2  -6 -11   24.07    0.93
  -2  -6  11   25.84    1.51
  -2  -6  11   25.27    1.01
   2  -6 -11   25.60    0.94
  -2  -6  11   21.99    0.64
   2  -6 -11   21.92    1.44
  -2  -6  11   23.08    1.01
  -2  -6  11   20.16    0.78
  -2  -6  11   19.95    0.63
   2  -6 -10    4.96    0.62
  -2  -6  10    5.63    0.97
  -2  -6  10    5.49    0.71
   2  -6 -10    4.19    0.52
   2  -6 -10    5.33    0.61
  -2  -6  10    4.22    0.47
   2  -6 -10    5.45    0.95
  -2  -6  10    6.04    0.71
  -2  -6  10    5.51    0.62
   2  -6 -10    5.04    0.52
  -2  -6  10    5.00    0.51
   2  -6 -10    5.01    0.52
   2  -6  -9   33.87    1.46
  -2  -6   9   32.82    1.56
   2  -6  -9   32.28    2.14
  -2  -6   9   39.45    2.28
   2  -6  -9   34.50    1.42
  -2  -6   9   36.23    1.60
  -2  -6   9   35.63    1.35
   2  -6  -9   33.38    1.33
  -2  -6   9   35.13    1.38
   2  -6  -9   32.50    1.35
  -2  -6   9   31.14    1.46
  -2  -6   8    3.06    0.56
   2  -6  -8    3.18    0.56
   2  -6  -8    2.76    0.62
   2  -6  -8    2.35    0.56
  -2  -6   8    2.63    0.52
   2  -6  -8    2.86    0.98
  -2  -6   8    1.43    0.63
   2  -6  -8    2.28    0.57
  -2  -6   8    1.99    0.64
  -2  -6   8    3.19    1.02
  -2  -6   8    2.56    0.52
  -2  -6   8    2.03    0.59
   2  -6  -8    2.34    0.56
  -2  -6   7   22.96    1.27
   2  -6  -7   22.65    1.92
  -2  -6   6    4.66    0.79
   2  -6  -6    5.27    1.06
   2  -6  -6    4.65    0.69
  -2  -6   6    5.23    0.74
   2  -6  -6    4.19    0.63
   2  -6  -6    5.18    0.74
   2  -6  -6    4.28    0.71
   2  -6  -6    5.75    0.69
  -2  -6   6    5.44    0.74
  -2  -6   6    5.08    0.83
  -2  -6   6    5.34    0.70
  -2  -6   6    5.37    0.78
  -2  -6   6    4.11    1.04
  -2  -6   6    5.40    0.78
   2  -6  -6    5.88    0.76
  -2  -6   5   50.19    2.18
   2  -6  -5   51.48    2.88
   2  -6  -5   53.65    2.03
   2  -6  -5   54.22    1.93
  -2  -6   5   55.97    2.06
   2  -6  -5   56.19    2.05
   2  -6  -5   55.44    2.03
  -2  -6   5   55.80    2.11
  -2  -6   5   55.34    2.15
   2  -6  -5   49.37    1.94
   2  -6  -5   52.65    1.92
  -2  -6   5   55.04    2.03
  -2  -6   5   57.77    2.12
   2  -6  -5   53.18    2.02
  -2  -6   5   60.38    3.02
  -2  -6   5   56.49    2.22
   2  -6  -5   51.02    2.02
   2  -6  -4    5.49    1.12
   2  -6  -4    8.13    0.77
  -2  -6   4    5.79    0.74
  -2  -6   4    6.00    0.65
   2  -6  -4    5.81    0.78
  -2  -6   4    6.11    0.78
   2  -6  -4    5.79    0.75
   2  -6  -4    5.38    0.71
  -2  -6   4    5.57    0.81
  -2  -6   4    6.57    0.74
  -2  -6   4    5.97    0.81
   2  -6  -4    5.59    0.69
   2  -6  -4    6.26    0.73
  -2  -6   4    7.29    1.23
  -2  -6   4    6.61    0.74
   2  -6  -4    5.12    0.73
  -2  -6   4    5.57    0.82
   2  -6  -3   29.21    2.08
  -2  -6   3   31.53    1.48
   2  -6  -3   29.99    1.40
   2  -6  -3   29.88    1.47
  -2  -6   3   30.84    1.34
   2  -6  -3   30.86    1.46
  -2  -6   3   29.60    1.52
  -2  -6   3   31.12    1.53
   2  -6  -3   29.56    1.43
  -2  -6   3   31.81    1.45
  -2  -6   3   29.93    1.47
   2  -6  -3   28.53    1.40
  -2  -6   3   30.96    1.37
   2  -6  -3   30.64    1.45
  -2  -6   3   30.37    2.05
   2  -6  -3   29.66    1.46
  -2  -6   3   29.62    1.44
  -2  -6   3   29.99    1.59
   2  -6  -2   10.37    1.34
  -2  -6   2   12.19    0.89
  -2  -6   2   13.64    0.95
   2  -6  -2   11.65    0.82
   2  -6  -2   12.11    0.94
   2  -6  -2   10.28    0.88
  -2  -6   2   12.05    1.04
  -2  -6   2   11.07    0.96
   2  -6  -2   11.12    0.94
   2  -6  -2   11.06    0.80
  -2  -6   2   10.62    0.86
  -2  -6   2   11.23    1.00
  -2  -6   2   10.97    0.90
   2  -6  -2   13.94    1.01
   2  -6  -2   11.65    0.92
  -2  -6   2   11.46    0.88
  -2  -6   2   12.78    1.32
  -2  -6   2   10.76    1.02
  -2  -6   2   11.48    0.95
   2  -6  -2   11.58    0.90
   2  -6  -1   66.37    2.31
  -2  -6   1   61.19    2.38
   2  -6  -1   64.69    2.36
  -2  -6   1   67.97    2.36
  -2  -6   1   66.31    2.26
   2  -6  -1   66.27    2.19
  -2  -6   1   65.81    2.35
  -2  -6   1   67.76    2.34
   2  -6  -1   66.12    2.38
   2  -6  -1   67.96    2.26
  -2  -6   1   67.81    2.32
   2  -6  -1   67.16    2.32
  -2  -6   1   70.24    2.25
   2  -6  -1   66.66    2.21
  -2  -6   1   68.61    2.30
  -2  -6   1   69.62    2.40
   2  -6  -1   66.68    2.30
  -2  -6   1   63.50    2.45
  -2  -6   0  251.60    6.19
   2  -6   0  249.80    6.28
   2  -6   0  252.46    6.24
  -2  -6   0  258.12    6.22
   2  -6   0  252.59    6.27
  -2  -6   0  247.37    6.39
  -2  -6   0  252.60    6.27
   2  -6   0  253.96    6.38
   2  -6   0  264.43    6.24
  -2  -6   0  266.55    6.22
  -2  -6   0  245.80    6.33
   2  -6   0  236.94    6.37
  -2  -6   0  245.57    6.20
   2  -6   0  243.94    6.12
  -2  -6   0  261.72    6.37
   2  -6   0  255.05    7.13
   2  -6   0  247.05    6.20
  -2  -6   0  242.21    6.47
  -2  -6   0  254.34    6.40
  -2  -6  -1  218.40    7.26
   2  -6   1  235.17    5.85
  -2  -6  -1  236.30    5.72
   2  -6   1  229.66    5.85
  -2  -6  -1  234.83    5.75
   2  -6   1  226.73    5.77
  -2  -6  -1  229.45    5.91
  -2  -6  -1  233.57    5.77
   2  -6   1  227.35    5.90
  -2  -6  -1  230.02    5.65
   2  -6   1  234.95    5.82
   2  -6   1  222.42    5.94
  -2  -6  -1  224.12    5.92
  -2  -6  -1  236.62    5.72
   2  -6   1  221.82    5.60
  -2  -6  -1  233.59    5.93
   2  -6   1  234.51    6.83
   2  -6   1  224.20    5.68
  -2  -6  -1  229.59    5.95
  -2  -6  -2  253.18    8.05
   2  -6   2  257.06    6.48
   2  -6   2  260.92    6.54
  -2  -6  -2  261.38    6.29
   2  -6   2  261.52    6.41
  -2  -6  -2  265.71    6.57
  -2  -6  -2  257.55    6.35
   2  -6   2  265.33    6.62
   2  -6   2  267.67    6.52
  -2  -6  -2  263.93    6.26
  -2  -6  -2  254.60    6.25
  -2  -6  -2  256.54    6.60
   2  -6   2  262.51    6.64
  -2  -6  -2  258.64    6.56
   2  -6   2  279.33    7.74
  -2  -6  -2  266.19    6.63
  -2  -6  -3   86.97    3.93
  -2  -6  -3   79.83    2.39
   2  -6   3   81.94    2.71
   2  -6   3   81.88    2.63
   2  -6   3   82.84    2.53
  -2  -6  -3   79.99    2.63
   2  -6   3   76.63    2.68
  -2  -6  -3   83.34    2.48
   2  -6   3   79.90    2.66
  -2  -6  -3   77.51    2.34
   2  -6   3   83.36    2.77
  -2  -6  -3   82.86    2.72
   2  -6   3   79.20    3.48
  -2  -6  -3   78.67    2.68
   2  -6   4    3.04    0.65
  -2  -6  -4    4.76    0.70
   2  -6   4    3.74    0.68
  -2  -6  -4    3.49    0.68
  -2  -6  -4    3.42    0.64
   2  -6   4    3.17    0.70
   2  -6   4    4.00    0.76
   2  -6   4    2.10    0.61
  -2  -6  -4    2.95    0.98
   2  -6   4    3.40    0.68
   2  -6   4    4.40    1.05
  -2  -6  -5   15.75    1.70
   2  -6   5   12.16    1.46
   2  -6   5   15.51    1.07
  -2  -6  -5   16.85    1.09
   2  -6   5   15.00    1.08
   2  -6   5   13.90    1.04
  -2  -6  -5   17.00    1.09
   2  -6   5   14.26    1.04
   2  -6   6    6.50    1.19
  -2  -6  -6    6.24    0.66
   2  -6   6    9.44    0.85
   2  -6   6    6.87    0.69
   2  -6   6    7.09    0.78
  -2  -6  -6    7.23    1.26
  -2  -6  -6    6.20    0.67
  -2  -6  -6    7.35    0.67
   2  -6   7    8.54    0.79
   2  -6   7    8.51    0.78
  -2  -6  -7    7.92    0.71
   2  -6   7   10.41    1.30
  -2  -6  -7    8.20    0.72
  -2  -6  -7    8.56    0.76
   2  -6   7    8.31    0.81
   2  -6   7   10.68    0.86
  -2  -6  -7   10.05    0.78
   2  -6   7    8.39    0.81
  -2  -6  -7    9.74    1.32
   2  -6   8   14.82    0.92
   2  -6   8   16.20    0.89
  -2  -6  -8   15.57    0.89
   2  -6   8   15.77    1.45
  -2  -6  -8   15.36    0.83
  -2  -6  -8   15.36    0.89
  -2  -6  -8   17.97    1.56
   2  -6   8   13.52    0.94
  -2  -6  -8   15.68    0.91
   2  -6   8   16.25    0.94
   2  -6   8   14.81    0.94
   2  -6   9  491.34   10.78
   2  -6   9  533.27   12.02
   2  -6   9  499.23   10.74
  -2  -6  -9  509.57   10.80
   2  -6   9  464.93   10.84
  -2  -6  -9  474.18   12.05
   2  -6   9  500.24   10.77
   2  -6   9  457.70   10.54
  -2  -6  -9  483.21   10.64
  -2  -6  -9  476.25   10.70
   2  -6  10  107.71    2.21
  -2  -6 -10  103.30    2.21
  -2  -6 -10  107.99    2.31
   2  -6  10  110.50    2.24
   2  -6  11   50.52    1.52
  -2  -6 -11   56.04    1.48
  -2  -5  14   25.06    1.04
  -2  -5  14   27.64    0.99
   2  -5 -14   25.72    0.94
   2  -5 -14   28.08    1.01
   2  -5 -14   25.96    0.98
   2  -5 -13    0.19    0.39
   2  -5 -13    0.54    0.40
   2  -5 -13    0.96    0.63
  -2  -5  13   -0.03    0.43
  -2  -5  13   -0.03    0.43
   2  -5 -13    0.05    0.39
  -2  -5  13   -0.11    0.34
   2  -5 -12   34.50    1.33
  -2  -5  12   39.45    1.53
  -2  -5  12   39.43    1.62
   2  -5 -12   40.59    1.55
   2  -5 -12   43.32    1.61
  -2  -5  12   39.82    2.15
   2  -5 -12   41.74    1.58
  -2  -5  12   36.82    2.26
   2  -5 -12   38.26    2.33
  -2  -5  12   37.56    1.63
   2  -5 -11   25.33    1.18
   2  -5 -11   23.33    1.24
  -2  -5  11   25.18    1.90
  -2  -5  11   23.27    1.26
   2  -5 -11   23.31    1.05
  -2  -5  11   23.17    1.91
   2  -5 -11   25.33    2.00
  -2  -5  11   23.16    1.34
   2  -5 -11   25.47    1.28
   2  -5 -11   23.00    1.25
  -2  -5  11   26.45    1.39
   2  -5 -10   47.80    2.89
  -2  -5  10   53.19    2.97
  -2  -5  10   52.43    2.89
   2  -5  -9  172.59    4.59
  -2  -5   9  177.16    4.57
  -2  -5   9  174.95    4.95
   2  -5  -9  170.86    6.26
  -2  -5   9  189.55    4.68
   2  -5  -9  172.05    4.67
  -2  -5   9  172.52    4.59
   2  -5  -9  175.46    4.78
  -2  -5   9  174.32    4.87
   2  -5  -9  170.75    4.58
  -2  -5   9  181.88    6.13
  -2  -5   9  175.77    6.10
   2  -5  -9  176.20    4.75
  -2  -5   9  171.29    4.90
   2  -5  -9  183.48    4.80
  -2  -5   8   16.65    1.20
   2  -5  -8   15.93    1.03
  -2  -5   8   14.94    1.05
  -2  -5   8   14.86    1.63
  -2  -5   8   12.79    0.95
  -2  -5   8   15.44    1.19
   2  -5  -8   13.20    1.63
   2  -5  -8   15.44    1.01
   2  -5  -8   15.29    1.07
  -2  -5   8   16.58    1.07
   2  -5  -8   15.67    1.11
  -2  -5   8   13.85    1.00
  -2  -5   8   14.82    1.68
   2  -5  -8   16.52    1.13
   2  -5  -8   15.29    1.09
  -2  -5   8   13.14    1.12
  -2  -5   8   13.02    1.55
   2  -5  -7   14.60    1.04
  -2  -5   7   15.57    1.16
  -2  -5   7   18.52    1.16
  -2  -5   7   13.25    1.50
  -2  -5   7   17.77    1.07
  -2  -5   7   15.60    1.22
   2  -5  -7   15.85    1.67
   2  -5  -7   16.18    1.07
  -2  -5   7   17.27    1.09
   2  -5  -7   16.65    1.12
   2  -5  -7   15.43    0.93
   2  -5  -7   16.52    1.14
   2  -5  -7   16.47    1.02
  -2  -5   7   15.19    1.07
  -2  -5   7   17.45    1.77
   2  -5  -7   17.04    1.13
  -2  -5   7   15.95    1.21
   2  -5  -7   16.10    1.09
  -2  -5   7   13.84    1.62
  -2  -5   6  257.72    6.54
   2  -5  -6  251.22    6.32
  -2  -5   6  272.30    6.43
  -2  -5   6  246.16    7.46
   2  -5  -6  248.26    6.33
  -2  -5   6  257.27    6.35
   2  -5  -6  252.43    6.11
   2  -5  -6  244.68    6.24
   2  -5  -6  249.79    6.40
  -2  -5   6  257.73    6.40
  -2  -5   6  262.48    7.86
   2  -5  -6  248.96    7.84
  -2  -5   6  249.08    6.57
  -2  -5   6  257.26    6.31
   2  -5  -6  251.01    6.34
   2  -5  -6  252.48    6.31
  -2  -5   6  259.48    6.57
   2  -5  -6  247.43    6.31
  -2  -5   6  264.72    7.93
   2  -5  -5   22.54    1.10
  -2  -5   5   19.63    1.01
  -2  -5   5   19.69    1.18
   2  -5  -5   21.50    1.26
   2  -5  -5   19.26    1.13
   2  -5  -5   20.46    1.22
  -2  -5   5   21.26    1.27
   2  -5  -5   19.16    1.15
   2  -5  -5   18.27    1.12
  -2  -5   5   19.42    1.27
   2  -5  -5   19.07    1.15
  -2  -5   5   20.73    1.32
  -2  -5   5   20.02    1.15
  -2  -5   5   21.80    1.25
   2  -5  -5   22.54    1.23
  -2  -5   5   20.35    1.12
  -2  -5   5   20.76    1.29
   2  -5  -5   22.56    1.22
   2  -5  -4   80.92    2.59
   2  -5  -4   81.07    2.46
  -2  -5   4   76.60    2.33
  -2  -5   4   79.39    2.53
   2  -5  -4   77.32    2.50
   2  -5  -4   77.29    2.53
   2  -5  -4   72.53    2.40
  -2  -5   4   78.08    2.63
   2  -5  -4   76.73    2.44
   2  -5  -4   76.52    2.45
  -2  -5   4   74.40    2.59
   2  -5  -4   76.98    2.49
  -2  -5   4   79.13    2.69
   2  -5  -4   77.75    3.50
  -2  -5   4   76.67    2.48
  -2  -5   4   74.64    2.46
   2  -5  -4   76.58    2.43
  -2  -5   4   78.00    2.58
  -2  -5   4   77.29    2.68
   2  -5  -4   73.45    2.49
  -2  -5   4   80.20    2.51
   2  -5  -4   74.45    2.48
  -2  -5   3  111.04    3.24
  -2  -5   3  110.47    3.38
   2  -5  -3  107.19    3.22
  -2  -5   3  111.24    3.13
   2  -5  -3  108.87    3.20
  -2  -5   3  109.64    3.21
  -2  -5   3  113.32    3.27
   2  -5  -3  106.62    3.19
   2  -5  -3  107.53    2.96
  -2  -5   3  115.93    3.09
   2  -5  -3  111.44    3.17
   2  -5  -3  113.86    3.29
  -2  -5   3  115.23    3.25
   2  -5  -3  109.21    3.19
   2  -5  -3  106.84    3.16
   2  -5  -3  113.72    3.23
  -2  -5   3  108.60    3.30
  -2  -5   3  109.16    4.14
  -2  -5   3  105.63    3.35
   2  -5  -3  110.12    4.24
  -2  -5   3  112.52    3.19
   2  -5  -3  107.61    2.94
   2  -5  -3  110.30    3.23
   2  -5  -3  109.89    3.10
  -2  -5   3  110.42    3.32
   2  -5  -3  105.16    3.09
  -2  -5   3  113.43    4.38
  -2  -5   2  166.91    4.71
   2  -5  -2  179.90    4.58
  -2  -5   2  172.36    4.61
  -2  -5   2  173.80    4.54
   2  -5  -2  174.28    4.54
   2  -5  -2  169.72    4.61
  -2  -5   2  174.08    4.60
  -2  -5   2  174.18    4.62
  -2  -5   2  172.00    4.55
   2  -5  -2  176.51    4.63
  -2  -5   2  176.67    4.44
   2  -5  -2  171.43    4.41
   2  -5  -2  176.69    4.55
   2  -5  -2  173.18    4.55
   2  -5  -2  181.29    4.59
   2  -5  -2  177.45    4.58
  -2  -5   2  170.81    4.66
  -2  -5   2  185.39    5.59
   2  -5  -2  172.08    5.62
  -2  -5   2  165.78    4.70
  -2  -5   2  175.77    4.54
   2  -5  -2  174.17    4.39
   2  -5  -2  174.44    4.60
  -2  -5   2  178.18    4.66
  -2  -5   2  179.70    5.85
  -2  -5   1  116.24    3.27
  -2  -5   1  107.23    3.32
   2  -5  -1  111.14    3.13
  -2  -5   1  106.29    3.15
   2  -5  -1  106.28    3.07
   2  -5  -1  110.49    3.21
  -2  -5   1  109.48    3.05
   2  -5  -1  111.36    3.09
   2  -5  -1  110.14    3.15
  -2  -5   1  113.10    3.14
   2  -5  -1  106.79    3.16
  -2  -5   1  104.61    3.21
   2  -5  -1  106.07    3.13
   2  -5  -1  103.55    3.17
  -2  -5   1  104.02    3.15
   2  -5  -1  106.19    4.01
   2  -5  -1  110.89    3.26
  -2  -5   1  112.18    3.16
  -2  -5   1  104.68    3.20
  -2  -5   1  109.31    3.09
   2  -5  -1  103.86    3.03
  -2  -5   1  106.08    3.81
   2  -5  -1  104.04    3.70
  -2  -5   1  101.68    4.06
  -2  -5   0    1.50    0.58
   2  -5   0    1.35    0.51
  -2  -5   0    1.43    0.58
   2  -5   0    1.51    0.50
  -2  -5   0    2.07    0.56
   2  -5   0    1.01    0.57
  -2  -5   0    1.44    0.56
   2  -5   0    1.46    0.55
  -2  -5   0    2.22    0.53
  -2  -5   0    1.29    0.49
  -2  -5   0    1.77    0.53
   2  -5   0    1.86    0.54
   2  -5   0    1.79    0.46
   2  -5   0    1.34    0.59
  -2  -5   0    2.07    0.62
   2  -5   0    1.36    0.51
   2  -5   0    1.63    0.72
  -2  -5   0    1.74    0.86
   2  -5   0    1.63    0.52
  -2  -5   0    1.69    0.47
   2  -5   0    1.85    0.60
  -2  -5   0    1.81    0.53
  -2  -5   0    1.15    0.80
  -2  -5  -1  110.88    4.51
   2  -5   1  109.92    3.31
  -2  -5  -1  120.20    3.24
   2  -5   1  112.09    3.34
   2  -5   1  117.06    3.35
  -2  -5  -1  117.06    3.25
   2  -5   1  119.90    3.41
  -2  -5  -1  120.43    3.42
   2  -5   1  115.46    3.28
   2  -5   1  120.41    4.21
  -2  -5  -1  115.20    3.28
   2  -5   1  116.35    3.41
  -2  -5  -1  121.04    3.22
   2  -5   1  117.31    3.34
   2  -5   1  116.60    3.47
  -2  -5  -1  117.38    3.47
  -2  -5  -1  111.69    3.22
  -2  -5  -1  118.88    3.25
  -2  -5  -1  120.16    3.41
   2  -5   1  116.22    3.17
  -2  -5  -1  116.63    3.43
   2  -5   1  109.62    3.23
   2  -5   1  116.84    3.23
  -2  -5  -1  114.09    3.49
  -2  -5  -2    2.91    0.70
  -2  -5  -2    3.48    0.56
  -2  -5  -2    3.75    0.62
   2  -5   2    3.00    0.69
  -2  -5  -2    3.34    0.61
   2  -5   2    3.35    0.63
   2  -5   2    2.75    0.63
  -2  -5  -2    2.63    0.63
  -2  -5  -2    3.27    0.52
   2  -5   2    3.63    0.68
   2  -5   2    3.10    0.55
  -2  -5  -2    4.58    0.70
  -2  -5  -2    4.99    0.71
   2  -5   2    3.34    0.58
  -2  -5  -2    3.01    0.62
   2  -5   2    3.39    0.96
  -2  -5  -2    4.05    0.55
   2  -5   2    3.41    0.61
   2  -5   2    2.78    0.61
   2  -5   2    3.35    0.69
  -2  -5  -2    3.38    0.59
  -2  -5  -3  146.84    4.11
  -2  -5  -3  148.71    4.06
  -2  -5  -3  145.79    4.18
   2  -5   3  146.64    4.17
   2  -5   3  147.71    4.13
  -2  -5  -3  149.41    3.81
   2  -5   3  149.54    4.05
  -2  -5  -3  146.64    3.89
  -2  -5  -3  149.65    4.04
   2  -5   3  146.91    3.90
   2  -5   3  140.68    4.07
  -2  -5  -3  145.41    3.89
   2  -5   3  149.93    4.11
  -2  -5  -3  147.76    3.78
  -2  -5  -3  145.20    3.86
   2  -5   3  146.74    4.14
   2  -5   3  141.62    4.15
  -2  -5  -3  150.28    4.12
  -2  -5  -4   97.15    3.03
  -2  -5  -4   91.03    2.98
   2  -5   4  101.06    3.13
  -2  -5  -4   95.96    3.12
   2  -5   4   95.03    3.07
   2  -5   4   96.40    2.94
  -2  -5  -4   91.15    2.65
  -2  -5  -4   92.74    2.85
  -2  -5  -4   97.12    2.91
   2  -5   4   97.89    2.79
   2  -5   4   99.12    3.11
  -2  -5  -4  100.37    3.04
  -2  -5  -4   94.70    2.88
  -2  -5  -4   94.89    2.74
   2  -5   4   98.66    3.05
   2  -5   4   98.82    3.06
  -2  -5  -4   96.81    2.66
   2  -5   4   97.67    3.04
  -2  -5  -4   95.06    4.21
   2  -5   5  382.16    9.14
  -2  -5  -5  378.97    9.16
   2  -5   5  397.30    9.21
   2  -5   5  380.59    8.96
   2  -5   5  370.20    9.16
  -2  -5  -5  370.92    8.96
  -2  -5  -5  382.76    8.92
   2  -5   5  393.96   10.57
   2  -5   5  382.54    9.23
  -2  -5  -5  385.75    9.07
  -2  -5  -5  382.10    9.02
  -2  -5  -5  386.14    9.13
   2  -5   5  395.34    9.20
   2  -5   5  394.45    9.18
  -2  -5  -5  386.63   10.94
   2  -5   6  610.32   14.11
   2  -5   6  635.25   14.09
  -2  -5  -6  597.32   14.13
   2  -5   6  622.59   13.89
   2  -5   6  627.31   14.17
  -2  -5  -6  624.35   14.01
  -2  -5  -6  626.36   13.81
   2  -5   6  659.00   15.76
   2  -5   6  614.39   14.23
  -2  -5  -6  632.42   14.00
  -2  -5  -6  633.52   14.04
  -2  -5  -6  623.62   14.06
   2  -5   6  612.95   14.10
   2  -5   6  609.39   14.15
  -2  -5  -6  603.26   15.98
   2  -5   7    0.35    0.51
   2  -5   7    0.45    0.55
  -2  -5  -7    0.72    0.54
  -2  -5  -7    1.16    0.59
   2  -5   7    1.27    0.93
   2  -5   7    0.88    0.64
  -2  -5  -7    0.43    0.57
  -2  -5  -7   -0.05    0.54
   2  -5   7    0.68    0.55
  -2  -5  -7    0.69    0.46
   2  -5   7    0.58    0.60
  -2  -5  -7    0.25    0.89
   2  -5   7    0.80    0.57
   2  -5   8   46.89    1.90
   2  -5   8   52.45    1.86
  -2  -5  -8   50.30    1.85
  -2  -5  -8   49.18    1.93
   2  -5   8   50.70    2.79
   2  -5   8   47.26    2.03
  -2  -5  -8   51.31    1.97
   2  -5   8   47.85    1.95
   2  -5   8   46.64    1.96
  -2  -5  -8   51.79    3.00
   2  -5   8   46.34    1.89
   2  -5   9   14.27    1.48
  -2  -5  -9   12.18    1.49
   2  -5   9   13.61    0.96
   2  -5   9   13.87    0.97
  -2  -5  -9   15.93    1.05
   2  -5   9   13.23    0.94
  -2  -5  -9   15.95    0.91
   2  -5  10   29.20    1.24
   2  -5  10   26.47    1.35
  -2  -5 -10   29.10    1.34
   2  -5  10   28.15    1.25
   2  -5  10   32.31    1.97
  -2  -5 -10   30.59    1.38
   2  -5  10   27.10    1.23
   2  -5  10   30.17    1.44
  -2  -5 -10   31.90    2.12
   2  -5  11   99.81    2.60
   2  -5  11   98.02    2.61
   2  -5  11  104.64    3.53
   2  -5  11   96.73    2.84
  -2  -5 -11   95.65    2.77
  -2  -5 -11   92.73    3.67
   2  -5  11   97.23    2.85
  -2  -5 -11  104.90    2.86
  -2  -5 -12    0.64    0.37
  -2  -5 -12    0.43    0.38
   2  -5  12    0.40    0.36
   2  -5  12    0.58    0.37
   2  -5  13    3.14    0.36
  -2  -5 -13    3.50    0.36
  -2  -4  16   73.44    1.98
   2  -4 -16   84.45    2.00
  -2  -4  15   73.31    1.52
   2  -4 -15   76.92    1.38
   2  -4 -15   75.19    1.49
   2  -4 -15   77.21    1.39
  -2  -4  14   12.78    0.83
   2  -4 -14   13.63    0.90
  -2  -4  14   14.34    0.91
   2  -4 -14   14.08    0.87
   2  -4 -14   14.52    0.87
   2  -4 -14   11.28    1.29
  -2  -4  14   14.08    0.93
   2  -4 -14   13.45    0.73
  -2  -4  14   15.97    1.52
  -2  -4  13   86.24    3.32
   2  -4 -13   87.34    2.71
  -2  -4  13   84.95    2.72
   2  -4 -13   83.67    2.63
  -2  -4  13   90.31    3.94
  -2  -4  13   82.29    2.63
   2  -4 -13   83.60    2.62
   2  -4 -13   79.76    2.46
  -2  -4  13   87.01    2.78
   2  -4 -13   81.90    3.74
   2  -4 -12   95.05    4.22
  -2  -4  12   89.12    4.17
   2  -4 -12   90.35    2.80
  -2  -4  12   97.15    3.87
  -2  -4  11   76.74    3.56
  -2  -4  11   81.48    2.72
   2  -4 -11   77.13    2.63
   2  -4 -11   75.79    2.67
  -2  -4  11   78.56    2.77
  -2  -4  11   79.78    3.96
  -2  -4  11   77.38    2.73
   2  -4 -11   70.97    3.82
   2  -4 -11   75.34    2.60
   2  -4 -11   73.68    2.52
   2  -4 -10   81.54    2.55
  -2  -4  10   86.02    2.92
   2  -4 -10   79.48    4.07
  -2  -4  10   88.89    2.60
  -2  -4  10   79.73    3.49
   2  -4 -10   82.68    2.75
   2  -4 -10   82.61    2.79
  -2  -4  10   83.81    3.82
  -2  -4  10   83.07    2.69
  -2  -4  10   80.81    2.84
   2  -4 -10   84.40    2.56
  -2  -4  10   81.99    4.04
   2  -4 -10   87.13    2.85
  -2  -4  10   83.91    2.92
   2  -4 -10   84.88    2.83
  -2  -4   9  817.74   20.33
   2  -4  -9  806.88   18.12
   2  -4  -9  795.39   20.38
  -2  -4   9  841.92   18.56
  -2  -4   9  864.72   18.20
  -2  -4   9  843.96   18.17
   2  -4  -9  861.18   18.45
   2  -4  -9  812.73   18.32
  -2  -4   9  836.92   18.29
   2  -4  -9  825.30   18.13
  -2  -4   9  798.59   18.49
  -2  -4   9  838.97   20.09
  -2  -4   9  823.32   18.12
   2  -4  -9  834.99   18.43
   2  -4  -9  806.54   18.38
  -2  -4   9  828.38   18.57
  -2  -4   9  808.63   19.69
   2  -4  -8   10.77    0.83
  -2  -4   8   11.33    0.86
  -2  -4   8   11.47    0.88
   2  -4  -8   11.18    0.93
   2  -4  -8   11.25    1.00
  -2  -4   8   10.69    0.90
   2  -4  -8   11.56    0.97
  -2  -4   8   11.68    1.07
   2  -4  -8   11.46    0.93
  -2  -4   8   10.74    0.87
   2  -4  -8   11.03    0.85
  -2  -4   8   11.24    0.92
  -2  -4   8   11.10    1.00
  -2  -4   8   10.14    0.96
   2  -4  -7   44.74    2.70
  -2  -4   7   47.63    1.92
  -2  -4   7   48.77    1.80
   2  -4  -7   45.17    1.72
  -2  -4   7   45.83    1.73
  -2  -4   7   44.81    2.65
  -2  -4   7   42.48    1.71
   2  -4  -7   45.62    1.56
   2  -4  -7   47.55    1.83
   2  -4  -7   46.21    1.83
   2  -4  -7   44.24    1.68
  -2  -4   7   45.19    1.77
  -2  -4   7   45.73    1.77
  -2  -4   7   46.45    1.87
   2  -4  -7   44.75    1.71
   2  -4  -7   44.30    1.80
  -2  -4   7   46.25    1.92
   2  -4  -7   47.45    1.85
  -2  -4   7   45.80    2.56
   2  -4  -6  183.45    6.12
  -2  -4   6  183.00    4.99
  -2  -4   6  199.67    4.89
  -2  -4   6  184.94    5.88
   2  -4  -6  189.35    4.81
  -2  -4   6  194.11    4.80
  -2  -4   6  188.23    6.02
   2  -4  -6  184.92    4.62
  -2  -4   6  192.45    4.82
   2  -4  -6  189.07    4.89
   2  -4  -6  180.23    4.69
   2  -4  -6  189.25    4.76
   2  -4  -6  186.41    4.89
  -2  -4   6  194.94    4.91
  -2  -4   6  186.52    4.85
  -2  -4   6  192.81    5.01
   2  -4  -6  190.23    4.82
  -2  -4   6  194.51    5.02
   2  -4  -6  194.61    4.90
   2  -4  -6  186.25    4.76
   2  -4  -6  191.61    4.89
  -2  -4   6  188.34    6.00
  -2  -4   5   52.47    1.92
   2  -4  -5   47.49    2.59
  -2  -4   5   50.06    1.82
  -2  -4   5   51.43    1.77
  -2  -4   5   45.27    2.41
   2  -4  -5   48.77    1.76
  -2  -4   5   48.15    1.76
  -2  -4   5   50.06    2.48
   2  -4  -5   51.35    1.69
  -2  -4   5   49.83    1.79
   2  -4  -5   51.55    1.84
   2  -4  -5   52.61    1.86
   2  -4  -5   47.07    1.72
   2  -4  -5   50.28    1.76
  -2  -4   5   48.51    1.83
  -2  -4   5   51.90    1.92
  -2  -4   5   48.10    1.71
  -2  -4   5   51.70    1.82
   2  -4  -5   51.34    1.79
  -2  -4   5   51.69    1.92
   2  -4  -5   51.42    1.80
   2  -4  -5   52.83    1.84
   2  -4  -5   48.56    1.74
  -2  -4   5   49.00    2.56
   2  -4  -4  316.93    8.80
  -2  -4   4  333.06    7.79
  -2  -4   4  329.11    7.68
  -2  -4   4  328.33    7.63
  -2  -4   4  330.70    8.82
  -2  -4   4  327.08    7.47
   2  -4  -4  327.10    7.62
  -2  -4   4  334.36    7.62
  -2  -4   4  323.42    8.47
   2  -4  -4  326.66    7.53
   2  -4  -4  329.15    7.70
  -2  -4   4  326.52    7.42
  -2  -4   4  338.59    7.66
   2  -4  -4  335.50    7.69
   2  -4  -4  316.90    7.58
   2  -4  -4  314.92    7.59
  -2  -4   4  329.59    7.73
  -2  -4   4  331.85    7.79
  -2  -4   4  335.54    7.67
   2  -4  -4  330.32    7.63
  -2  -4   4  325.40    7.74
   2  -4  -4  321.93    7.63
   2  -4  -4  328.58    7.61
   2  -4  -4  325.03    7.61
  -2  -4   4  315.08    8.77
   2  -4  -3 1749.57   38.53
  -2  -4   3 1779.91   37.44
  -2  -4   3 1768.81   37.33
  -2  -4   3 1790.61   37.34
  -2  -4   3 1741.45   38.61
  -2  -4   3 1721.38   37.96
  -2  -4   3 1758.60   37.20
   2  -4  -3 1751.05   37.26
  -2  -4   3 1666.33   38.55
   2  -4  -3 1764.37   37.25
   2  -4  -3 1738.33   37.21
   2  -4  -3 1745.74   37.28
  -2  -4   3 1725.61   37.36
  -2  -4   3 1743.81   37.28
   2  -4  -3 1786.72   37.36
   2  -4  -3 1801.97   37.23
  -2  -4   3 1774.83   37.12
   2  -4  -3 1804.15   37.32
   2  -4  -3 1715.40   37.26
   2  -4  -3 1750.84   37.26
  -2  -4   3 1778.37   37.38
  -2  -4   3 1801.49   37.47
   2  -4  -3 1751.76   37.28
  -2  -4   3 1726.04   37.24
  -2  -4   3 1750.77   38.57
   2  -4  -2    0.87    0.44
  -2  -4   2    0.14    0.47
   2  -4  -2    1.69    0.41
  -2  -4   2    1.12    0.45
   2  -4  -2    0.09    0.47
  -2  -4   2    0.15    0.47
  -2  -4   2    0.62    0.37
   2  -4  -2    0.60    0.37
  -2  -4   2    0.37    0.46
   2  -4  -2    0.28    0.56
  -2  -4   2    0.30    0.72
  -2  -4   2   -0.24    0.75
   2  -4  -2   -0.02    0.35
  -2  -4   2    0.07    0.38
   2  -4  -2    0.57    0.44
   2  -4  -2    0.41    0.39
  -2  -4   2    0.22    0.41
  -2  -4   2    0.50    0.40
   2  -4  -2    0.18    0.46
   2  -4  -2    0.46    0.43
   2  -4  -2    1.16    0.52
  -2  -4   2    0.35    0.45
   2  -4  -2    0.25    0.40
   2  -4  -2    0.53    0.54
   2  -4  -2    0.24    0.41
  -2  -4   2    0.34    0.47
   2  -4  -2    0.11    0.39
  -2  -4   2    0.15    0.60
  -2  -4   1  177.76    4.32
   2  -4  -1  158.15    4.14
   2  -4  -1  169.44    4.19
  -2  -4   1  174.86    4.38
  -2  -4   1  170.19    4.31
   2  -4  -1  170.43    4.32
  -2  -4   1  168.94    4.21
  -2  -4   1  162.62    5.07
   2  -4  -1  169.85    4.28
  -2  -4   1  172.01    4.13
  -2  -4   1  171.13    4.20
   2  -4  -1  157.73    4.19
   2  -4  -1  168.39    4.16
   2  -4  -1  167.59    4.26
   2  -4  -1  169.80    4.21
  -2  -4   1  168.17    4.30
   2  -4  -1  163.43    4.20
   2  -4  -1  165.17    4.76
   2  -4  -1  166.03    5.03
  -2  -4   1  165.59    4.31
  -2  -4   1  165.29    5.22
  -2  -4   1  165.23    4.15
   2  -4  -1  163.57    4.13
   2  -4  -1  165.82    4.24
  -2  -4   1  163.50    4.23
  -2  -4   1  164.84    4.21
   2  -4  -1  168.36    4.16
  -2  -4   1  170.62    5.15
   2  -4   0    3.35    0.56
   2  -4   0    3.75    0.52
  -2  -4   0    3.92    0.59
  -2  -4   0    4.17    0.63
  -2  -4   0    3.54    0.78
   2  -4   0    3.56    0.60
  -2  -4   0    4.08    0.61
   2  -4   0    4.00    0.54
   2  -4   0    3.45    0.47
  -2  -4   0    3.49    0.56
  -2  -4   0    4.97    0.52
   2  -4   0    3.63    0.53
  -2  -4   0    4.11    0.52
   2  -4   0    3.90    0.60
   2  -4   0    4.55    0.64
  -2  -4   0    3.34    0.56
   2  -4   0    4.27    0.55
   2  -4   0    3.94    0.80
   2  -4   0    2.28    0.65
  -2  -4   0    2.77    0.82
   2  -4   0    3.99    0.51
  -2  -4   0    5.48    0.53
   2  -4   0    3.96    0.54
   2  -4   0    4.06    0.56
  -2  -4   0    4.01    0.54
  -2  -4   0    3.83    0.81
  -2  -4  -1   23.31    1.16
  -2  -4  -1   21.19    1.16
   2  -4   1   23.35    1.03
   2  -4   1   22.66    1.11
   2  -4   1   23.83    1.00
  -2  -4  -1   25.10    1.16
  -2  -4  -1   23.33    1.08
   2  -4   1   22.70    1.16
  -2  -4  -1   22.40    1.17
   2  -4   1   22.96    1.11
   2  -4   1   23.08    1.15
  -2  -4  -1   23.44    1.05
  -2  -4  -1   23.25    1.02
   2  -4   1   26.27    1.18
   2  -4   1   23.68    1.17
   2  -4   1   24.42    1.09
  -2  -4  -1   24.49    1.15
   2  -4   1   21.86    1.51
  -2  -4  -1   22.74    1.61
  -2  -4  -1   24.11    1.72
   2  -4   1   23.22    1.09
  -2  -4  -1   24.08    1.02
   2  -4   1   24.86    1.15
  -2  -4  -1   26.66    1.12
   2  -4   1   26.30    1.19
  -2  -4  -1   24.82    1.56
  -2  -4  -2   69.13    2.20
   2  -4   2   68.28    2.20
   2  -4   2   64.81    1.97
  -2  -4  -2   67.94    2.24
   2  -4   2   66.44    2.16
  -2  -4  -2   69.88    1.99
  -2  -4  -2   68.38    2.17
   2  -4   2   71.28    2.27
  -2  -4  -2   67.19    2.24
  -2  -4  -2   68.94    2.19
   2  -4   2   66.24    2.18
  -2  -4  -2   65.97    2.03
  -2  -4  -2   69.19    2.07
   2  -4   2   70.51    2.22
  -2  -4  -2   69.08    2.01
   2  -4   2   69.23    2.15
  -2  -4  -2   66.96    2.02
   2  -4   2   68.21    2.21
  -2  -4  -2   66.26    2.14
   2  -4   2   69.82    2.07
  -2  -4  -2   65.68    3.03
  -2  -4  -2   63.30    2.83
   2  -4   2   63.76    2.12
   2  -4   2   73.31    2.90
  -2  -4  -2   66.44    2.64
   2  -4   3  416.55    9.93
  -2  -4  -3  439.49   11.01
  -2  -4  -3  443.39   11.40
   2  -4   3  435.85    9.98
   2  -4   3  438.31    9.97
  -2  -4  -3  437.62    9.66
   2  -4   3  449.53   10.05
  -2  -4  -3  439.79   10.06
  -2  -4  -3  434.10    9.97
  -2  -4  -3  443.89    9.97
  -2  -4  -3  430.94    9.67
   2  -4   3  427.47    9.87
  -2  -4  -3  442.30    9.78
   2  -4   3  440.15   10.00
  -2  -4  -3  433.73    9.80
   2  -4   3  436.15    9.98
  -2  -4  -3  438.07    9.88
   2  -4   3  428.69    9.75
   2  -4   3  452.74   11.05
  -2  -4  -3  425.78    9.71
   2  -4   3  442.31    9.98
  -2  -4  -3  436.25    9.95
   2  -4   3  443.29   10.01
  -2  -4  -4   82.84    3.64
   2  -4   4   85.23    2.58
  -2  -4  -4   83.14    3.29
   2  -4   4   86.72    2.63
   2  -4   4   85.38    2.64
  -2  -4  -4   82.47    2.67
  -2  -4  -4   86.83    2.65
   2  -4   4   82.45    3.50
  -2  -4  -4   83.67    2.59
  -2  -4  -4   82.07    2.27
   2  -4   4   79.48    2.58
   2  -4   4   80.97    2.60
   2  -4   4   78.06    2.48
  -2  -4  -4   79.27    2.28
  -2  -4  -4   82.97    2.50
   2  -4   4   81.08    2.35
  -2  -4  -4   85.53    2.49
   2  -4   4   88.76    3.47
  -2  -4  -4   84.62    2.35
   2  -4   4   85.87    2.62
  -2  -4  -4   85.75    2.58
   2  -4   4   85.14    2.64
  -2  -4  -5  220.86    7.02
   2  -4   5  225.83    5.61
   2  -4   5  225.76    5.61
  -2  -4  -5  229.32    5.71
  -2  -4  -5  226.56    5.72
   2  -4   5  228.59    5.67
   2  -4   5  215.05    6.85
  -2  -4  -5  221.63    5.57
   2  -4   5  212.14    5.46
   2  -4   5  222.04    5.66
  -2  -4  -5  215.44    5.52
  -2  -4  -5  225.04    5.42
   2  -4   5  231.49    6.78
   2  -4   5  220.02    5.61
   2  -4   5  224.21    5.68
  -2  -4  -5  228.75    5.56
   2  -4   5  212.11    5.61
  -2  -4  -6    1.74    0.53
   2  -4   6    1.33    0.59
   2  -4   6    1.63    0.55
  -2  -4  -6    1.58    0.85
   2  -4   6    2.02    0.58
   2  -4   6    1.27    0.57
  -2  -4  -6    1.77    0.64
  -2  -4  -6    2.00    0.54
   2  -4   6    2.14    0.61
  -2  -4  -6    2.14    0.57
   2  -4   6    1.87    0.57
   2  -4   6    1.69    0.52
  -2  -4  -6    2.01    0.55
  -2  -4  -6    1.46    0.42
   2  -4   6    1.76    0.57
  -2  -4  -6    1.94    0.53
   2  -4   6    2.37    0.86
   2  -4   7   14.13    1.63
  -2  -4  -7   14.47    0.95
   2  -4   7   10.94    0.92
  -2  -4  -7   11.56    0.86
   2  -4   7   10.79    0.98
   2  -4   7   12.78    0.97
  -2  -4  -7   12.37    0.92
   2  -4   7   11.75    0.98
   2  -4   7   10.65    0.85
  -2  -4  -7   12.34    0.96
   2  -4   7   11.55    0.91
  -2  -4  -7   12.10    1.01
   2  -4   7   12.00    0.95
   2  -4   7   12.39    1.00
  -2  -4  -7   12.42    0.89
   2  -4   8  318.96    9.65
   2  -4   8  321.87    7.87
   2  -4   8  316.16    7.87
  -2  -4  -8  326.51    7.91
   2  -4   8  329.93    9.25
   2  -4   8  324.38    7.87
  -2  -4  -8  312.37    9.63
   2  -4   8  327.32    8.02
  -2  -4  -8  329.84    7.74
   2  -4   8  335.89    7.72
  -2  -4  -8  328.12    8.05
   2  -4   8  322.88    8.00
   2  -4   9    0.60    0.53
  -2  -4  -9    0.12    0.83
   2  -4   9   -0.24    0.55
   2  -4   9   -0.38    0.97
  -2  -4  -9    0.40    0.54
   2  -4   9    0.40    0.85
   2  -4   9   -0.08    0.54
   2  -4   9    0.87    0.54
  -2  -4  -9    0.29    0.57
   2  -4   9   -0.05    0.56
   2  -4  10  669.20   15.57
   2  -4  10  616.45   14.27
  -2  -4 -10  642.38   14.26
  -2  -4 -10  640.04   14.23
   2  -4  10  630.03   14.31
  -2  -4 -10  619.49   16.00
   2  -4  10  607.35   14.00
   2  -4  10  620.86   14.05
   2  -4  11   16.31    0.92
  -2  -4 -11   14.71    1.03
  -2  -4 -11   13.53    0.95
  -2  -4 -11   14.26    1.02
   2  -4  11   14.70    1.39
   2  -4  11   15.49    0.90
   2  -4  11   15.98    1.08
  -2  -4 -11   17.06    1.71
   2  -4  11   16.54    1.12
  -2  -4 -12   22.25    1.12
  -2  -4 -12   22.12    1.16
   2  -4  12   22.17    1.17
  -2  -4 -12   21.49    1.70
   2  -4  12   22.45    1.22
   2  -4  12   20.67    1.42
  -2  -4 -12   23.53    1.18
  -2  -4 -13   71.43    2.16
   2  -4  13   70.98    2.21
  -2  -4 -13   74.47    2.17
  -2  -4 -13   71.85    2.08
   2  -4  13   68.03    2.13
  -2  -4 -14   23.08    0.92
   2  -4  14   21.41    0.86
   2  -4  14   23.38    0.97
  -2  -4 -14   24.33    0.92
  -2  -4 -14   23.24    0.83
   2  -3 -17    8.72    0.48
   2  -3 -16    1.89    0.32
  -2  -3  16    2.17    0.44
  -2  -3  16    1.45    0.29
  -2  -3  16    1.90    0.38
   2  -3 -16    2.13    0.46
   2  -3 -16    2.37    0.36
  -2  -3  15    8.07    1.17
  -2  -3  15    5.66    0.62
   2  -3 -15    5.88    0.69
  -2  -3  15    7.00    0.71
   2  -3 -15    6.78    0.61
   2  -3 -15    6.71    0.56
  -2  -3  15    5.58    0.65
   2  -3 -15    5.24    1.02
   2  -3 -15    6.56    0.63
   2  -3 -15    4.89    0.53
   2  -3 -14   30.42    1.35
   2  -3 -14   30.67    1.39
   2  -3 -14   29.63    1.46
  -2  -3  14   31.97    1.49
   2  -3 -14   36.27    1.46
   2  -3 -14   35.46    1.58
  -2  -3  14   29.71    1.43
   2  -3 -14   35.58    1.38
  -2  -3  14   31.57    2.29
   2  -3 -14   30.89    2.28
  -2  -3  14   32.07    1.50
  -2  -3  13    1.53    0.94
  -2  -3  13    0.76    0.97
  -2  -3  13    1.32    0.89
   2  -3 -13    0.49    0.94
  -2  -3  12   66.03    3.62
  -2  -3  12   75.59    3.90
  -2  -3  12   72.35    3.63
   2  -3 -12   72.98    2.50
   2  -3 -12   68.30    2.48
  -2  -3  12   77.11    3.35
   2  -3 -12   75.64    2.63
   2  -3 -12   73.95    2.52
  -2  -3  12   72.41    2.57
   2  -3 -12   70.47    2.54
   2  -3 -12   68.14    3.71
  -2  -3  12   74.22    2.63
   2  -3 -11   85.30    4.17
  -2  -3  11   85.59    2.92
  -2  -3  11   89.84    2.94
  -2  -3  11   89.25    4.27
  -2  -3  11   80.42    3.90
   2  -3 -11   85.08    2.63
  -2  -3  11   82.26    4.04
   2  -3 -11   89.82    2.66
  -2  -3  11   89.39    4.03
   2  -3 -11   87.07    2.82
   2  -3 -11   86.70    2.84
  -2  -3  11   90.39    3.81
  -2  -3  11   83.25    3.97
   2  -3 -11   89.39    2.93
   2  -3 -11   87.43    2.85
   2  -3 -11   89.82    3.69
   2  -3 -11   86.45    2.89
  -2  -3  10    0.77    0.56
  -2  -3  10    1.26    0.57
   2  -3 -10    2.19    0.66
  -2  -3  10    0.75    0.91
  -2  -3  10    2.45    1.07
  -2  -3  10    1.85    0.90
  -2  -3  10    2.16    0.98
  -2  -3  10    1.51    0.49
   2  -3 -10    1.01    0.44
   2  -3 -10    1.62    0.65
   2  -3 -10    2.04    0.58
   2  -3 -10    1.97    0.60
   2  -3 -10    1.34    0.55
   2  -3 -10    0.86    0.48
  -2  -3  10    0.64    0.94
   2  -3 -10    1.41    0.49
   2  -3 -10    1.36    0.75
   2  -3 -10    2.19    0.67
   2  -3  -9    0.99    0.69
  -2  -3   9    1.95    0.48
  -2  -3   9    1.13    0.48
   2  -3  -9    0.50    0.39
   2  -3  -9    0.20    0.53
   2  -3  -9    1.06    0.56
  -2  -3   9    0.84    0.53
  -2  -3   9    0.54    0.53
   2  -3  -9   -0.11    0.80
  -2  -3   9    1.31    0.43
  -2  -3   9    1.05    0.79
  -2  -3   9   -0.19    0.77
  -2  -3   9    0.75    0.76
   2  -3  -9    0.61    0.38
  -2  -3   9    0.92    0.42
   2  -3  -9    0.27    0.56
   2  -3  -9    1.16    0.53
   2  -3  -9    1.05    0.49
   2  -3  -9    0.52    0.43
   2  -3  -9    0.45    0.43
  -2  -3   9    0.38    0.77
   2  -3  -9    1.24    0.59
  -2  -3   9    0.97    0.74
  -2  -3   8   77.77    3.23
  -2  -3   8   80.14    2.33
   2  -3  -8   77.59    2.45
  -2  -3   8   74.28    2.49
   2  -3  -8   75.12    2.27
  -2  -3   8   74.63    2.35
   2  -3  -8   75.92    2.45
  -2  -3   8   74.16    3.16
  -2  -3   8   78.84    2.51
   2  -3  -8   73.26    3.49
  -2  -3   8   76.56    3.50
  -2  -3   8   75.29    2.25
   2  -3  -8   79.91    2.30
  -2  -3   8   77.07    3.21
  -2  -3   8   77.23    2.28
   2  -3  -8   73.46    2.41
   2  -3  -8   74.19    2.42
   2  -3  -8   75.36    2.29
  -2  -3   8   71.06    3.13
   2  -3  -8   78.05    2.50
  -2  -3   8   78.56    3.20
   2  -3  -7   10.88    1.00
  -2  -3   7    9.66    0.70
  -2  -3   7   10.78    0.76
   2  -3  -7    9.88    0.78
  -2  -3   7    8.22    0.69
  -2  -3   7    9.85    0.80
   2  -3  -7    8.93    0.70
   2  -3  -7    9.86    0.80
  -2  -3   7    8.95    1.03
  -2  -3   7    8.84    0.78
   2  -3  -7    9.70    1.23
  -2  -3   7   10.09    1.28
  -2  -3   7   10.08    0.70
   2  -3  -7    8.69    0.69
  -2  -3   7    8.04    1.15
  -2  -3   7    8.92    1.08
   2  -3  -7   11.12    0.62
  -2  -3   7    9.34    0.70
   2  -3  -7   10.37    0.69
   2  -3  -7    9.69    0.69
   2  -3  -7    9.25    0.79
   2  -3  -7   11.93    0.82
   2  -3  -7    9.14    0.69
   2  -3  -7   10.46    0.82
  -2  -3   7   10.79    1.18
  -2  -3   7    9.97    1.07
   2  -3  -6  530.39   11.83
  -2  -3   6  529.17   11.78
  -2  -3   6  537.20   11.93
   2  -3  -6  532.77   11.76
   2  -3  -6  543.10   11.87
  -2  -3   6  515.25   12.46
   2  -3  -6  527.54   13.12
  -2  -3   6  534.37   11.91
  -2  -3   6  529.82   13.04
  -2  -3   6  534.22   12.98
  -2  -3   6  530.16   11.73
  -2  -3   6  503.62   13.02
   2  -3  -6  532.65   11.76
  -2  -3   6  537.70   12.88
  -2  -3   6  530.63   11.75
   2  -3  -6  544.51   11.73
   2  -3  -6  536.31   11.87
   2  -3  -6  545.03   11.88
   2  -3  -6  522.57   12.28
   2  -3  -6  543.74   12.32
   2  -3  -6  532.59   12.30
  -2  -3   6  516.68   12.47
   2  -3  -6  534.41   11.90
  -2  -3   6  534.84   12.90
  -2  -3   5  148.41    3.87
   2  -3  -5  154.10    3.79
   2  -3  -5  148.78    3.83
  -2  -3   5  153.28    4.19
  -2  -3   5  142.93    4.57
   2  -3  -5  149.79    3.77
  -2  -3   5  151.79    3.76
  -2  -3   5  151.88    3.78
   2  -3  -5  155.55    3.86
   2  -3  -5  148.89    3.84
   2  -3  -5  151.10    3.76
   2  -3  -5  158.89    4.12
  -2  -3   5  151.62    4.18
  -2  -3   5  157.55    4.73
  -2  -3   5  143.57    3.87
   2  -3  -5  154.65    4.79
   2  -3  -5  154.03    3.86
   2  -3  -5  155.59    3.77
  -2  -3   5  141.46    4.64
  -2  -3   5  147.62    4.65
  -2  -3   4   19.16    1.37
   2  -3  -4   24.35    1.08
   2  -3  -4   22.06    1.48
  -2  -3   4   24.22    1.53
  -2  -3   4   21.45    1.40
  -2  -3   4   20.41    1.45
  -2  -3   4   21.86    1.07
  -2  -3   4   21.14    1.06
  -2  -3   3  510.05   11.73
   2  -3  -3  471.74   10.67
   2  -3  -3  534.43   11.70
  -2  -3   3  490.73   11.60
  -2  -3   3  517.02   11.70
  -2  -3   3  512.45   11.40
   2  -3  -3  491.34   10.96
  -2  -3   3  472.32   10.66
  -2  -3   3  478.37   10.66
   2  -3  -2  962.23   20.97
  -2  -3   2  950.12   21.11
  -2  -3   2  950.85   21.11
  -2  -3   2  933.12   21.01
  -2  -3   2  927.70   20.57
  -2  -3   2  941.13   21.03
   2  -3  -2  946.52   20.56
  -2  -3   2  957.48   21.18
  -2  -3   1  876.16   19.61
   2  -3  -1  896.11   19.40
  -2  -3   1  884.75   19.65
  -2  -3   1  864.21   19.45
  -2  -3   1  893.68   19.49
  -2  -3   1  864.12   18.85
   2  -3  -1  856.45   19.17
  -2  -3   1  876.53   19.70
  -2  -3   0   70.85    2.39
  -2  -3   0   81.14    2.83
   2  -3   0   76.74    2.55
  -2  -3   0   77.21    2.86
  -2  -3   0   74.92    2.65
  -2  -3   0   79.23    2.64
  -2  -3   0   78.24    2.89
   2  -3   0   77.11    2.58
  -2  -3  -1  257.62    5.90
  -2  -3  -1  275.25    6.74
   2  -3   1  277.19    6.84
  -2  -3  -1  277.57    6.70
  -2  -3  -1  283.49    7.00
   2  -3   1  270.87    6.58
  -2  -3  -1  282.44    7.15
  -2  -3  -2   10.92    0.87
   2  -3   2   12.65    1.14
   2  -3   2   13.19    0.71
  -2  -3  -2   11.99    0.71
  -2  -3  -2   11.73    0.94
   2  -3   2   14.25    1.18
  -2  -3  -2   14.00    0.71
  -2  -3  -2   12.03    1.08
  -2  -3  -2   11.90    1.15
  -2  -3  -2   12.20    0.72
  -2  -3  -3    6.53    0.68
   2  -3   3    7.92    0.63
   2  -3   3    8.53    0.66
   2  -3   3    7.78    0.72
   2  -3   3    7.68    0.71
  -2  -3  -3    8.07    1.01
  -2  -3  -3    9.24    0.95
   2  -3   3    8.08    1.04
  -2  -3  -3    8.00    0.71
  -2  -3  -3    9.38    0.65
   2  -3   3    7.36    0.65
   2  -3   3    5.31    0.87
   2  -3   3    8.60    0.69
  -2  -3  -3    8.32    0.60
   2  -3   3    8.07    0.73
   2  -3   3    7.65    0.64
  -2  -3  -3    8.59    0.67
   2  -3   3    7.74    0.97
  -2  -3  -3    8.27    0.61
  -2  -3  -3    7.92    0.75
  -2  -3  -4  670.93   14.46
  -2  -3  -4  657.99   14.43
  -2  -3  -4  665.33   14.32
   2  -3   4  662.24   14.37
   2  -3   4  684.64   14.38
   2  -3   4  630.51   14.85
   2  -3   4  631.56   14.86
  -2  -3  -4  667.96   15.10
   2  -3   4  649.12   14.31
  -2  -3  -4  667.41   15.63
   2  -3   4  658.14   15.55
  -2  -3  -4  659.61   14.28
   2  -3   4  633.45   14.36
   2  -3   4  644.08   15.38
  -2  -3  -4  648.45   14.33
   2  -3   4  642.14   14.38
  -2  -3  -4  656.64   14.28
   2  -3   4  663.75   14.36
   2  -3   4  660.64   15.30
   2  -3   4  657.23   14.34
  -2  -3  -4  653.41   14.26
   2  -3   5   18.92    1.33
  -2  -3  -5   20.87    1.27
  -2  -3  -5   19.90    1.06
  -2  -3  -5   20.93    1.10
  -2  -3  -5   21.52    1.00
   2  -3   5   19.72    1.05
   2  -3   5   22.13    1.06
   2  -3   5   20.82    1.38
   2  -3   5   21.19    1.39
  -2  -3  -5   20.74    1.67
   2  -3   5   20.01    1.01
  -2  -3  -5   20.93    1.34
   2  -3   5   21.43    1.67
  -2  -3  -5   20.56    1.00
   2  -3   5   18.44    1.49
  -2  -3  -5   21.76    1.01
   2  -3   5   17.72    1.02
   2  -3   5   19.67    1.05
  -2  -3  -5   20.84    1.01
   2  -3   5   19.16    1.03
   2  -3   5   22.08    1.56
   2  -3   5   20.88    1.05
  -2  -3  -5   19.76    0.98
   2  -3   6    0.36    0.60
  -2  -3  -6    0.37    0.46
   2  -3   6   -0.18    0.44
  -2  -3  -6    0.14    0.48
   2  -3   6    0.17    0.42
  -2  -3  -6    0.11    0.38
  -2  -3  -6   -0.18    0.40
   2  -3   6    0.03    0.40
  -2  -3  -6    0.56    0.72
  -2  -3  -6    0.34    0.50
   2  -3   6    0.23    0.44
   2  -3   6    0.65    0.81
  -2  -3  -6    0.94    0.42
   2  -3   6    0.30    0.44
   2  -3   6    0.43    0.41
   2  -3   6    0.58    0.45
  -2  -3  -6    0.24    0.40
  -2  -3  -6   -0.06    0.44
   2  -3   6    0.20    0.45
   2  -3   6    0.23    0.68
   2  -3   6    0.03    0.47
  -2  -3  -6    0.61    0.44
   2  -3   7   53.15    2.65
  -2  -3  -7   55.60    2.52
  -2  -3  -7   53.54    2.05
   2  -3   7   57.51    1.89
  -2  -3  -7   56.69    1.88
   2  -3   7   57.62    2.04
   2  -3   7   54.75    1.95
   2  -3   7   57.09    2.79
   2  -3   7   58.48    2.05
  -2  -3  -7   50.55    2.81
   2  -3   7   51.96    2.88
   2  -3   7   54.36    1.97
  -2  -3  -7   57.81    1.94
   2  -3   7   52.54    2.85
  -2  -3  -7   60.03    1.91
   2  -3   7   54.84    1.84
   2  -3   7   54.92    2.02
  -2  -3  -7   58.60    2.01
   2  -3   7   55.82    1.98
   2  -3   7   55.23    2.69
   2  -3   7   54.44    2.72
   2  -3   7   56.00    1.96
  -2  -3  -7   59.12    1.94
   2  -3   8   43.59    2.52
  -2  -3  -8   45.15    1.63
  -2  -3  -8   47.07    2.42
  -2  -3  -8   46.68    1.73
  -2  -3  -8   45.33    1.90
   2  -3   8   41.76    1.78
   2  -3   8   48.80    1.78
  -2  -3  -8   45.35    2.73
   2  -3   8   45.01    1.83
   2  -3   8   46.63    1.78
  -2  -3  -8   43.64    1.69
   2  -3   8   42.80    2.56
  -2  -3  -8   45.50    1.63
   2  -3   8   47.64    2.74
  -2  -3  -8   46.23    1.64
   2  -3   8   46.42    1.80
  -2  -3  -8   47.62    1.84
   2  -3   8   45.78    1.80
   2  -3   8   42.75    2.56
   2  -3   8   49.03    2.54
   2  -3   8   44.43    1.75
  -2  -3  -8   45.69    1.71
  -2  -3  -9    5.14    1.01
  -2  -3  -9    6.36    0.83
  -2  -3  -9    5.36    0.70
   2  -3   9    5.75    0.76
   2  -3   9    5.67    0.68
   2  -3   9    4.45    1.03
   2  -3   9    5.60    1.14
  -2  -3  -9    4.59    1.12
   2  -3   9    5.69    0.77
   2  -3   9    6.87    1.30
  -2  -3  -9    5.45    0.65
   2  -3   9    4.18    0.63
   2  -3   9    5.73    1.17
   2  -3   9    4.69    0.69
  -2  -3  -9    5.20    0.74
   2  -3   9    5.16    0.69
  -2  -3  -9    5.01    0.61
  -2  -3  -9    4.58    0.63
   2  -3   9    4.59    0.67
  -2  -3  -9    4.87    0.64
   2  -3  10  193.34    5.16
  -2  -3 -10  192.80    4.86
   2  -3  10  188.64    6.57
   2  -3  10  184.82    6.51
  -2  -3 -10  197.16    5.21
  -2  -3 -10  197.30    5.02
  -2  -3 -10  192.48    6.63
   2  -3  10  195.38    5.18
   2  -3  10  193.34    6.78
   2  -3  10  191.72    6.66
   2  -3  10  183.78    4.89
   2  -3  10  198.30    4.99
  -2  -3 -10  188.02    5.10
   2  -3  10  196.34    6.02
  -2  -3 -10  191.82    6.11
   2  -3  10  176.88    4.91
  -2  -3 -10  196.64    4.88
   2  -3  10  188.82    6.44
   2  -3  11  108.01    3.29
  -2  -3 -11  100.53    4.35
  -2  -3 -11  106.59    3.00
   2  -3  11  100.57    4.58
  -2  -3 -11  104.08    2.99
  -2  -3 -11  104.30    2.99
  -2  -3 -11   99.71    3.16
   2  -3  11   99.22    3.79
   2  -3  11  104.78    3.22
  -2  -3 -11  104.21    2.98
   2  -3  11   99.38    4.28
   2  -3  11   96.17    4.40
  -2  -3 -11   99.73    3.09
   2  -3  12    0.50    0.73
  -2  -3 -12    0.45    0.44
  -2  -3 -12    0.18    0.48
   2  -3  12    0.92    1.02
  -2  -3 -12    0.66    0.52
   2  -3  12    0.35    0.79
  -2  -3 -12    0.41    0.80
  -2  -3 -12    0.24    0.41
  -2  -3 -12    0.60    0.42
  -2  -3 -13   -0.19    0.38
  -2  -3 -13    0.39    0.39
  -2  -3 -13    0.61    0.49
  -2  -3 -13    0.67    0.48
   2  -3  13    0.30    0.73
  -2  -3 -13   -0.16    0.45
   2  -3  13    1.15    0.50
   2  -3  13    0.50    0.53
  -2  -3 -13    0.93    0.67
  -2  -3 -14   -0.03    0.13
  -2  -3 -14    0.02    0.12
  -2  -3 -14    0.65    0.41
   2  -3  14    0.08    0.38
  -2  -3 -14    0.44    0.39
  -2  -3 -14    0.96    0.46
   2  -3  14    0.52    0.41
  -2  -3 -14   -0.11    0.41
  -2  -3 -15    0.66    0.28
  -2  -3 -15    0.79    0.33
   2  -3  15    0.52    0.34
  -2  -3 -15    0.98    0.34
   2  -3  15    0.49    0.28
   2  -2 -17   74.17    1.30
   2  -2 -17   79.02    1.45
  -2  -2  16   12.03    0.77
   2  -2 -16   14.27    0.89
   2  -2 -16   12.81    0.85
  -2  -2  16   12.95    0.79
   2  -2 -16   13.63    0.80
  -2  -2  16   12.61    1.32
   2  -2 -16   10.52    1.23
  -2  -2  16   13.04    0.83
   2  -2 -16   11.04    0.69
   2  -2 -16   12.43    0.70
  -2  -2  15   58.82    3.03
   2  -2 -15   61.60    3.12
  -2  -2  15   61.92    2.15
   2  -2 -15   58.75    2.13
  -2  -2  15   58.70    3.19
   2  -2 -15   66.16    2.12
   2  -2 -15   58.62    1.99
   2  -2 -15   61.08    1.98
   2  -2 -15   56.20    1.88
  -2  -2  15   60.57    2.09
   2  -2 -15   62.84    2.16
   2  -2 -15   59.24    1.90
  -2  -2  15   64.49    3.16
  -2  -2  14   65.10    3.51
   2  -2 -14   63.13    3.13
   2  -2 -14   61.62    2.08
  -2  -2  14   59.19    3.43
   2  -2 -14   59.42    3.31
  -2  -2  14   63.42    3.52
  -2  -2  14   63.20    3.39
  -2  -2  14   57.02    3.20
  -2  -2  13   38.88    1.73
   2  -2 -13   37.89    1.78
  -2  -2  13   39.66    2.78
  -2  -2  13   41.31    2.90
   2  -2 -13   38.28    1.66
  -2  -2  13   38.12    1.74
   2  -2 -13   33.99    2.57
  -2  -2  13   36.05    2.53
  -2  -2  13   35.26    2.67
   2  -2 -13   36.42    1.62
   2  -2 -13   38.59    1.65
   2  -2 -13   37.71    1.65
   2  -2 -13   37.85    1.59
  -2  -2  13   33.16    2.68
   2  -2 -13   36.63    1.58
   2  -2 -13   39.29    2.53
  -2  -2  12   48.02    1.96
   2  -2 -12   48.01    2.01
   2  -2 -12   49.61    3.02
  -2  -2  12   50.90    2.01
  -2  -2  12   50.01    3.11
  -2  -2  12   48.17    2.87
  -2  -2  12   50.12    2.68
   2  -2 -12   44.20    1.82
  -2  -2  12   47.05    3.10
   2  -2 -12   47.61    1.87
  -2  -2  12   42.37    2.96
   2  -2 -12   50.18    1.93
   2  -2 -12   46.46    1.86
   2  -2 -12   48.45    1.84
  -2  -2  12   51.67    3.19
   2  -2 -12   48.47    2.81
   2  -2 -12   47.49    1.88
  -2  -2  11    1.35    1.06
  -2  -2  11    0.13    0.99
  -2  -2  11    0.63    0.98
   2  -2 -11    0.87    0.62
   2  -2 -11    0.70    0.56
  -2  -2  11    1.57    0.74
  -2  -2  11    0.44    0.76
   2  -2 -11    0.87    0.50
   2  -2 -11    1.03    0.57
   2  -2 -11    1.75    0.59
   2  -2 -11    1.54    0.56
   2  -2 -11    0.59    0.51
   2  -2 -11    0.40    0.49
  -2  -2  11    0.68    0.54
  -2  -2  11    0.64    0.51
   2  -2 -11    0.79    0.71
   2  -2 -10  298.80    7.22
  -2  -2  10  301.33    7.19
   2  -2 -10  281.05    8.69
   2  -2 -10  291.87    7.12
  -2  -2  10  297.59    7.18
  -2  -2  10  290.23    6.96
  -2  -2  10  276.17    8.65
   2  -2 -10  296.11    7.06
  -2  -2  10  311.82    8.91
  -2  -2  10  286.65    8.51
   2  -2 -10  304.19    7.10
   2  -2 -10  302.15    7.15
   2  -2 -10  289.82    7.09
   2  -2 -10  295.93    7.02
   2  -2 -10  301.99    7.07
  -2  -2  10  311.50    8.90
  -2  -2  10  304.43    8.88
   2  -2 -10  286.81    7.93
   2  -2 -10  313.38    8.46
  -2  -2   9    0.78    0.45
  -2  -2   9    0.83    0.46
   2  -2  -9    0.39    0.73
   2  -2  -9    0.63    0.47
   2  -2  -9    0.56    0.36
   2  -2  -9    0.25    0.49
  -2  -2   9    0.71    0.39
  -2  -2   9    0.20    0.82
  -2  -2   9    0.77    0.83
  -2  -2   9    0.57    0.71
  -2  -2   9    0.85    0.65
  -2  -2   9   -0.37    0.59
   2  -2  -9    0.42    0.43
   2  -2  -9    0.29    0.47
   2  -2  -9    0.56    0.46
   2  -2  -9    0.55    0.46
   2  -2  -9    0.47    0.45
   2  -2  -9    0.58    0.42
   2  -2  -9    0.45    0.58
   2  -2  -9    1.01    0.73
   2  -2  -9    0.62    0.74
   2  -2  -9    0.08    0.70
   2  -2  -8  970.60   20.87
  -2  -2   8  981.14   20.84
   2  -2  -8  955.14   22.31
   2  -2  -8  960.49   20.82
  -2  -2   8  957.39   20.66
  -2  -2   8  952.00   20.86
   2  -2  -8  974.28   20.60
  -2  -2   8  969.08   22.31
   2  -2  -8  952.43   20.70
   2  -2  -8  961.69   20.57
  -2  -2   8  939.28   22.03
  -2  -2   8  980.86   21.91
   2  -2  -8  973.77   20.74
  -2  -2   8  942.22   21.60
   2  -2  -8  984.00   20.81
   2  -2  -8  960.08   20.83
   2  -2  -8  947.15   20.69
   2  -2  -8  976.01   21.53
   2  -2  -8  966.19   21.81
   2  -2  -8  976.62   21.82
   2  -2  -8  970.72   20.71
  -2  -2   7  342.44    9.01
   2  -2  -7  333.23    9.01
  -2  -2   7  348.36    7.88
   2  -2  -7  336.53    7.86
  -2  -2   7  339.34    8.64
  -2  -2   7  346.24    8.88
   2  -2  -7  340.96    7.77
  -2  -2   7  345.09    8.58
   2  -2  -7  350.47    7.88
   2  -2  -7  335.36    7.83
   2  -2  -7  346.67    7.89
   2  -2  -7  359.72    8.68
   2  -2  -7  348.50    8.61
   2  -2  -7  342.77    8.59
  -2  -2   7  348.24    8.87
  -2  -2   7  356.63    8.75
  -2  -2   7  355.38    7.90
  -2  -2   7  347.60    8.90
   2  -2  -7  343.21    8.40
   2  -2  -6  741.86   16.83
   2  -2  -6  737.94   16.83
   2  -2  -6  786.33   16.92
  -2  -2   6  751.36   17.05
  -2  -2   6  761.52   17.17
  -2  -2   6  766.08   17.07
  -2  -2   6  776.91   17.10
   2  -2  -6  737.29   16.12
  -2  -2   6  760.68   16.97
  -2  -2   6  756.31   17.02
  -2  -2   6  747.47   17.28
   2  -2  -6  733.68   17.27
  -2  -2   5   12.40    1.05
  -2  -2   5   12.92    1.03
  -2  -2   5   12.84    1.05
  -2  -2   5    8.54    0.91
   2  -2  -5   10.13    0.59
  -2  -2   5   11.16    1.05
   2  -2  -5   13.19    1.14
   2  -2  -5    9.97    0.85
   2  -2  -5    8.94    0.84
   2  -2  -5   10.28    0.86
   2  -2  -4  403.38    9.01
  -2  -2   4  409.67    9.40
  -2  -2   4  406.03    9.36
  -2  -2   4  410.85    9.37
  -2  -2   4  375.61    9.25
  -2  -2   4  398.77    9.37
   2  -2  -4  405.15    9.43
   2  -2  -4  380.05    8.97
   2  -2  -4  384.33    8.97
   2  -2  -4  393.19    9.02
  -2  -2   3  275.02    6.78
   2  -2  -3  273.97    6.47
  -2  -2   3  292.66    6.95
  -2  -2   3  282.58    6.87
  -2  -2   3  269.98    6.82
   2  -2  -3  287.60    6.90
  -2  -2   3  288.77    6.86
  -2  -2   3  292.07    6.82
   2  -2  -3  285.46    6.54
  -2  -2   2 2995.07   63.92
   2  -2  -2 3006.04   63.59
  -2  -2   2 3101.19   64.16
   2  -2  -2 3024.68   63.66
  -2  -2   2 2935.46   64.03
  -2  -2   2 3097.00   64.12
   2  -2  -2 3126.10   64.00
  -2  -2   2 3095.33   64.08
  -2  -2   2 3027.92   63.84
  -2  -2   2 3090.80   64.07
  -2  -2   1  727.28   15.45
   2  -2  -1  718.69   15.43
  -2  -2   1  721.86   15.72
  -2  -2   1  733.82   16.07
   2  -2  -1  721.49   15.73
  -2  -2   1  708.51   15.88
  -2  -2   1  724.88   16.02
  -2  -2   1  729.34   15.96
  -2  -2   1  731.82   15.89
  -2  -2   0 3051.00   63.54
  -2  -2   0 3039.57   63.67
   2  -2   0 2955.27   63.51
  -2  -2   0 3052.18   64.20
   2  -2   0 3046.64   63.89
  -2  -2   0 3055.49   63.90
  -2  -2   0 3116.63   64.15
  -2  -2   0 3093.03   64.05
  -2  -2   0 3075.71   63.89
  -2  -2  -1    0.75    0.37
   2  -2   1    0.86    0.53
   2  -2   1    2.46    0.45
   2  -2   1    2.41    0.46
  -2  -2  -1    1.59    0.45
  -2  -2  -1    1.35    0.57
   2  -2   1    1.62    0.49
  -2  -2  -1    1.15    0.44
   2  -2   1    1.28    0.57
  -2  -2  -1    1.48    0.58
  -2  -2  -1    1.68    0.52
  -2  -2  -2  104.60    2.85
   2  -2   2  104.17    3.08
   2  -2   2  105.00    2.98
   2  -2   2  103.97    2.97
   2  -2   2  108.78    3.09
  -2  -2  -2  104.82    2.59
  -2  -2  -2  101.35    2.57
   2  -2   2  103.10    3.22
  -2  -2  -2  107.86    2.81
  -2  -2  -2  110.69    3.10
  -2  -2  -2  106.17    3.25
   2  -2   3  103.79    3.37
  -2  -2  -3  102.45    2.73
  -2  -2  -3  107.27    2.64
  -2  -2  -3  108.36    3.04
   2  -2   3  105.55    3.19
   2  -2   3  104.78    3.19
   2  -2   3  101.26    3.15
   2  -2   3  112.06    3.23
  -2  -2  -3  109.33    2.64
  -2  -2  -3  110.75    3.16
  -2  -2  -3  108.90    3.40
   2  -2   3   95.63    3.09
   2  -2   4 1503.92   32.20
   2  -2   4 1466.00   31.45
  -2  -2  -4 1480.45   31.09
  -2  -2  -4 1479.29   31.72
  -2  -2  -4 1457.86   31.93
   2  -2   4 1488.51   31.89
   2  -2   4 1433.23   31.96
   2  -2   4 1435.49   31.96
   2  -2   4 1521.04   31.95
  -2  -2  -4 1476.64   31.09
  -2  -2  -4 1500.03   32.17
  -2  -2  -4 1490.06   31.69
   2  -2   4 1447.16   31.93
   2  -2   5    3.09    0.83
   2  -2   5    4.02    0.64
   2  -2   5    3.48    0.71
  -2  -2  -5    4.20    0.49
  -2  -2  -5    4.53    0.52
  -2  -2  -5    3.80    0.73
   2  -2   5    5.19    0.84
  -2  -2  -5    3.73    0.86
   2  -2   5    5.13    0.87
  -2  -2  -5    4.49    0.67
  -2  -2  -5    4.08    0.85
   2  -2   5    4.61    0.86
   2  -2   5    4.89    0.90
  -2  -2  -6  621.45   13.46
   2  -2   6  604.89   13.35
   2  -2   6  624.99   13.30
   2  -2   6  589.30   14.54
   2  -2   6  596.51   13.33
  -2  -2  -6  597.01   13.77
  -2  -2  -6  613.17   14.56
   2  -2   6  607.89   14.61
   2  -2   6  587.88   13.88
  -2  -2  -6  619.98   13.26
   2  -2   6  617.29   14.43
  -2  -2  -6  626.71   13.26
  -2  -2  -6  608.69   13.32
   2  -2   6  596.64   13.32
   2  -2   6  589.22   14.48
   2  -2   6  607.15   14.61
   2  -2   6  615.16   14.17
  -2  -2  -6  590.66   14.29
  -2  -2  -6  596.11   14.22
   2  -2   7   90.25    2.62
  -2  -2  -7   89.48    2.56
   2  -2   7   91.66    2.55
   2  -2   7   82.57    3.57
  -2  -2  -7   91.02    2.52
   2  -2   7   87.50    2.59
  -2  -2  -7   88.45    3.54
   2  -2   7   93.64    3.70
  -2  -2  -7   87.53    2.50
   2  -2   7   87.35    3.45
  -2  -2  -7   87.72    2.49
  -2  -2  -7   91.82    2.61
   2  -2   7   87.69    2.57
   2  -2   7   88.07    3.65
  -2  -2  -7   85.93    3.37
   2  -2   7   84.41    3.15
  -2  -2  -7   89.61    2.52
   2  -2   7   91.03    3.64
  -2  -2  -7   90.60    2.69
  -2  -2  -8   45.42    2.48
  -2  -2  -8   53.36    1.91
  -2  -2  -8   49.91    1.79
   2  -2   8   50.10    1.81
   2  -2   8   52.99    1.74
   2  -2   8   50.24    1.82
  -2  -2  -8   47.19    2.63
   2  -2   8   47.63    2.66
   2  -2   8   44.28    2.67
  -2  -2  -8   47.18    1.72
   2  -2   8   45.55    2.25
   2  -2   8   50.59    2.79
  -2  -2  -8   43.10    2.41
   2  -2   8   48.68    1.74
  -2  -2  -8   50.71    1.80
   2  -2   8   50.41    1.76
   2  -2   8   47.23    1.71
  -2  -2  -8   49.97    1.70
  -2  -2  -8   47.53    1.72
   2  -2   8   47.86    2.71
  -2  -2  -8   50.40    1.70
  -2  -2  -9   32.47    2.20
  -2  -2  -9   34.97    1.52
  -2  -2  -9   33.36    1.56
   2  -2   9   37.01    1.58
   2  -2   9   39.75    1.51
  -2  -2  -9   36.01    2.39
   2  -2   9   36.13    1.57
   2  -2   9   34.66    1.45
  -2  -2  -9   36.33    1.46
   2  -2   9   35.47    2.52
   2  -2   9   35.19    2.00
   2  -2   9   30.62    2.21
   2  -2   9   34.36    1.46
  -2  -2  -9   36.87    1.56
   2  -2   9   33.81    1.49
   2  -2   9   35.37    2.51
  -2  -2  -9   37.74    1.53
  -2  -2  -9   36.43    1.45
  -2  -2  -9   37.05    1.52
   2  -2   9   34.81    2.47
  -2  -2 -10    3.09    0.65
   2  -2  10    4.65    0.74
   2  -2  10    3.87    1.19
   2  -2  10    3.44    1.10
   2  -2  10    2.85    0.61
  -2  -2 -10    3.55    0.63
   2  -2  10    4.21    1.17
  -2  -2 -10    3.28    0.58
   2  -2  10    2.70    0.99
  -2  -2 -10    3.47    0.58
  -2  -2 -10    3.78    0.63
   2  -2  10    3.74    0.60
  -2  -2 -10    3.69    1.07
  -2  -2 -10    4.43    0.63
  -2  -2 -10    4.41    0.65
  -2  -2 -10    3.78    1.05
   2  -2  11  123.00    5.00
  -2  -2 -11  122.40    4.93
   2  -2  11  124.36    3.70
   2  -2  11  118.35    5.24
  -2  -2 -11  127.32    3.60
   2  -2  11  125.06    4.99
  -2  -2 -11  124.87    3.59
   2  -2  11  129.16    5.29
  -2  -2 -11  118.93    3.63
   2  -2  11  135.23    5.52
  -2  -2 -11  130.36    4.87
  -2  -2 -11  127.40    4.86
  -2  -2 -11  124.19    3.68
   2  -2  11  127.61    3.69
   2  -2  12   17.27    1.12
  -2  -2 -12   18.30    1.10
   2  -2  12   14.26    1.80
  -2  -2 -12   14.30    1.58
   2  -2  12   16.50    1.14
   2  -2  12   16.53    1.76
   2  -2  12   18.77    1.84
  -2  -2 -12   17.89    1.14
  -2  -2 -12   16.12    0.96
  -2  -2 -12   17.65    1.15
   2  -2  12   15.47    1.85
  -2  -2 -12   16.28    0.95
  -2  -2 -12   16.62    1.07
   2  -2  12   16.40    1.82
  -2  -2 -12   15.10    1.63
   2  -2  13   49.83    2.87
  -2  -2 -13   49.29    1.67
  -2  -2 -13   48.38    1.88
  -2  -2 -13   48.56    1.91
  -2  -2 -13   46.02    2.59
  -2  -2 -13   50.06    1.84
  -2  -2 -13   47.99    1.67
  -2  -2 -13   53.22    1.89
  -2  -2 -13   49.22    1.85
   2  -2  13   50.96    3.01
   2  -2  13   50.22    1.90
   2  -2  14   28.88    1.27
  -2  -2 -14   28.76    1.20
  -2  -2 -14   27.90    1.27
  -2  -2 -14   26.64    1.27
  -2  -2 -14   27.38    1.21
   2  -2  14   28.07    2.04
  -2  -2 -14   28.85    1.23
   2  -2  14   29.64    1.33
   2  -2  15    2.19    0.41
  -2  -2 -15    2.85    0.50
  -2  -2 -15    1.58    0.34
  -2  -2 -15    2.07    0.40
  -2  -2 -15    1.99    0.39
   2  -2  15    2.77    0.48
  -2  -2 -15    2.31    0.46
  -2  -2 -16    1.47    0.32
  -2  -2 -16    1.24    0.28
   2  -2  16    0.97    0.30
  -2  -2 -16    0.89    0.28
   2  -1 -18   11.07    0.52
  -2  -1  17    0.40    0.31
  -2  -1  17    0.33    0.34
  -2  -1  17   -0.01    0.07
   2  -1 -17    0.15    0.35
   2  -1 -17    0.63    0.32
   2  -1 -17    0.99    0.37
   2  -1 -17    0.47    0.41
   2  -1 -17    0.20    0.31
  -2  -1  16   18.71    1.02
   2  -1 -16   17.44    1.06
  -2  -1  16   16.42    1.68
   2  -1 -16   20.27    1.08
   2  -1 -16   17.81    0.96
   2  -1 -16   18.33    0.95
   2  -1 -16   17.87    1.60
  -2  -1  16   20.54    1.03
   2  -1 -16   17.85    1.01
  -2  -1  16   19.64    1.50
  -2  -1  15   27.68    2.07
   2  -1 -15   30.05    1.41
  -2  -1  15   27.76    1.35
   2  -1 -15   27.29    1.41
  -2  -1  15   25.64    2.01
   2  -1 -15   28.27    1.34
   2  -1 -15   27.65    1.33
   2  -1 -15   28.06    1.31
   2  -1 -15   25.50    2.09
  -2  -1  15   25.87    1.32
   2  -1 -15   27.01    1.38
   2  -1 -15   31.00    1.42
  -2  -1  15   28.76    2.37
   2  -1 -14   59.52    3.35
  -2  -1  14   61.81    2.25
   2  -1 -14   60.45    2.32
  -2  -1  14   62.74    3.32
  -2  -1  14   55.43    3.49
   2  -1 -14   63.88    2.26
  -2  -1  14   65.18    2.31
  -2  -1  14   60.83    3.25
  -2  -1  14   57.27    2.93
   2  -1 -14   66.03    2.25
   2  -1 -14   59.92    2.10
   2  -1 -14   60.84    2.22
   2  -1 -14   62.27    2.18
   2  -1 -14   67.70    3.40
   2  -1 -14   61.31    2.82
  -2  -1  14   64.42    3.70
  -2  -1  14   64.62    3.67
   2  -1 -14   64.39    2.27
  -2  -1  13  559.17   12.52
   2  -1 -13  541.60   14.44
   2  -1 -13  553.34   12.62
  -2  -1  13  558.28   14.47
  -2  -1  13  553.90   15.06
   2  -1 -13  555.89   12.51
  -2  -1  13  564.42   12.56
  -2  -1  13  523.89   13.83
  -2  -1  13  551.70   14.29
   2  -1 -13  529.48   12.37
   2  -1 -13  524.77   12.29
   2  -1 -13  559.24   12.47
   2  -1 -13  534.35   12.37
   2  -1 -13  557.12   14.29
  -2  -1  13  548.45   15.06
   2  -1 -13  537.88   13.48
   2  -1 -13  539.28   12.49
  -2  -1  13  560.31   15.04
   2  -1 -12   43.74    2.69
  -2  -1  12   39.02    2.66
  -2  -1  12   41.61    2.44
  -2  -1  12   39.37    2.53
  -2  -1  12   38.45    2.85
   2  -1 -12   40.49    1.74
   2  -1 -12   43.65    1.85
   2  -1 -12   40.52    1.68
   2  -1 -12   41.02    1.64
   2  -1 -12   43.22    1.77
   2  -1 -12   39.93    1.67
  -2  -1  12   45.45    3.06
   2  -1 -12   40.09    2.22
  -2  -1  12   42.04    1.75
   2  -1 -12   34.73    2.55
   2  -1 -12   40.93    1.62
  -2  -1  12   44.00    2.99
   2  -1 -12   40.91    1.74
   2  -1 -11   30.25    2.19
   2  -1 -11   25.88    2.06
  -2  -1  11   29.12    1.36
  -2  -1  11   28.27    2.33
   2  -1 -11   28.64    1.38
   2  -1 -11   28.63    1.45
  -2  -1  11   25.52    1.89
  -2  -1  11   28.95    2.02
   2  -1 -11   29.48    1.32
   2  -1 -11   28.15    1.28
   2  -1 -11   28.70    1.34
  -2  -1  11   27.85    2.29
   2  -1 -11   29.01    1.81
   2  -1 -11   28.46    1.30
  -2  -1  11   29.11    2.35
   2  -1 -11   28.56    1.39
   2  -1 -10  164.64    4.33
  -2  -1  10  164.28    5.59
  -2  -1  10  156.34    5.16
  -2  -1  10  163.24    4.24
   2  -1 -10  155.18    5.51
   2  -1 -10  164.38    4.24
  -2  -1  10  160.54    5.78
   2  -1 -10  162.57    4.17
   2  -1 -10  159.91    4.15
   2  -1 -10  165.06    4.17
   2  -1 -10  161.40    4.17
   2  -1 -10  159.81    5.37
   2  -1 -10  168.15    5.45
   2  -1 -10  166.13    5.45
  -2  -1  10  167.02    5.84
   2  -1 -10  162.14    4.92
   2  -1 -10  161.69    4.24
   2  -1  -9  100.70    2.84
   2  -1  -9   98.29    2.73
  -2  -1   9   97.37    3.60
  -2  -1   9   98.18    3.56
  -2  -1   9  100.18    3.86
  -2  -1   9   96.80    2.76
   2  -1  -9   94.78    3.77
   2  -1  -9   99.98    2.78
  -2  -1   9   97.14    3.93
   2  -1  -9   98.15    2.70
   2  -1  -9   95.55    2.69
   2  -1  -9   98.53    2.73
   2  -1  -9   98.61    3.68
   2  -1  -9  100.54    3.72
   2  -1  -9   96.46    3.66
   2  -1  -9   97.37    3.27
  -2  -1   9  100.82    3.98
   2  -1  -9   99.03    2.78
   2  -1  -8  362.94    8.24
   2  -1  -8  366.95    8.16
  -2  -1   8  376.12    8.74
   2  -1  -8  376.92    9.20
   2  -1  -8  368.99    8.24
   2  -1  -8  363.51    8.19
   2  -1  -8  374.73    8.81
  -2  -1   8  355.23    9.39
  -2  -1   8  350.40    8.20
  -2  -1   8  362.36    8.69
  -2  -1   8  366.85    9.10
  -2  -1   8  357.74    9.11
   2  -1  -8  365.03    8.30
   2  -1  -8  370.84    9.23
   2  -1  -8  371.48    9.23
   2  -1  -8  343.53    9.15
  -2  -1   7  140.06    4.31
   2  -1  -7  135.31    4.08
   2  -1  -7  131.11    4.04
   2  -1  -7  131.14    4.05
  -2  -1   7  136.27    4.24
  -2  -1   7  140.65    4.32
   2  -1  -7  131.13    3.70
   2  -1  -7  132.08    3.26
  -2  -1   7  128.31    3.72
   2  -1  -7  132.86    4.01
  -2  -1   7  136.76    4.01
  -2  -1   7  136.45    3.99
  -2  -1   7  133.39    3.76
   2  -1  -6 1130.43   24.26
   2  -1  -6 1117.58   24.21
   2  -1  -6 1111.70   24.20
  -2  -1   6 1123.29   24.42
   2  -1  -6 1065.99   23.82
   2  -1  -6 1121.39   23.40
   2  -1  -6 1099.23   24.17
  -2  -1   6 1091.73   23.95
  -2  -1   6 1082.63   24.13
  -2  -1   6 1136.63   24.20
  -2  -1   6 1123.12   24.00
  -2  -1   5  174.86    4.23
   2  -1  -5  178.06    4.61
   2  -1  -5  175.11    4.60
   2  -1  -5  176.68    4.60
   2  -1  -5  176.04    4.64
  -2  -1   5  176.94    4.79
   2  -1  -5  173.66    4.33
   2  -1  -5  173.80    4.57
  -2  -1   5  189.06    4.68
  -2  -1   5  185.62    4.60
  -2  -1   5  180.30    4.54
  -2  -1   4   88.38    2.55
  -2  -1   4   84.01    2.67
   2  -1  -4   89.83    2.57
   2  -1  -4   89.76    2.56
   2  -1  -4   90.89    2.61
   2  -1  -4   89.69    2.54
  -2  -1   4   92.07    2.58
  -2  -1   4   88.36    2.61
  -2  -1   4   90.11    2.40
   2  -1  -4   88.70    2.58
  -2  -1   3 6204.80  123.44
   2  -1  -3 6195.70  123.35
   2  -1  -3 6134.72  123.31
  -2  -1   3 5965.32  123.22
  -2  -1   3 6281.73  123.33
  -2  -1   3 6086.20  123.36
   2  -1  -2 8900.37  182.66
   2  -1  -2 8408.78  182.58
  -2  -1   2 8974.71  182.65
  -2  -1   2 8945.85  182.39
  -2  -1   2 8601.52  182.70
   2  -1  -1    7.08    0.56
   2  -1  -1    5.53    0.49
  -2  -1   1    6.88    0.57
  -2  -1   0 2230.41   46.27
   2  -1   0 2176.25   46.14
  -2  -1   0 2189.64   46.46
  -2  -1   0 2246.28   46.29
  -2  -1  -1  341.94    7.61
  -2  -1  -1  341.75    7.62
   2  -1   1  335.09    7.70
  -2  -1  -1  334.22    7.16
   2  -1   1  329.62    7.68
   2  -1   1  348.33    7.49
  -2  -1  -1  350.12    7.76
  -2  -1  -1  339.81    7.48
   2  -1   1  335.34    7.75
  -2  -1  -2  826.41   17.78
   2  -1   2  813.03   17.93
   2  -1   2  815.27   17.74
   2  -1   2  795.42   17.91
  -2  -1  -2  826.35   17.76
   2  -1   2  831.76   17.67
   2  -1   2  844.66   17.93
   2  -1   3   94.64    2.99
   2  -1   3   99.49    3.03
   2  -1   3  100.76    2.69
  -2  -1  -3   98.95    2.61
   2  -1   3   96.50    2.83
   2  -1   3  102.04    2.99
  -2  -1  -3  101.19    2.89
  -2  -1  -3   98.27    2.88
  -2  -1  -3  101.89    2.74
   2  -1   3  100.62    2.79
  -2  -1  -3  100.28    2.83
   2  -1   3   95.37    2.76
   2  -1   3   97.89    3.03
   2  -1   4   18.67    1.07
   2  -1   4   18.57    0.71
  -2  -1  -4   19.52    0.76
   2  -1   4   19.58    1.30
   2  -1   4   20.29    1.32
  -2  -1  -4   22.49    0.92
   2  -1   4   21.52    1.02
  -2  -1  -4   21.53    1.20
  -2  -1  -4   19.69    1.14
  -2  -1  -4   19.52    1.00
  -2  -1  -4   19.73    0.76
  -2  -1  -4   21.29    0.78
   2  -1   4   20.85    1.19
   2  -1   4   16.78    1.18
   2  -1   4   18.41    1.28
  -2  -1  -4   22.64    1.17
   2  -1   4   19.22    1.06
   2  -1   5   56.49    2.21
   2  -1   5   59.59    1.74
  -2  -1  -5   61.13    1.69
   2  -1   5   59.27    2.49
  -2  -1  -5   59.10    1.77
   2  -1   5   61.65    2.53
   2  -1   5   56.74    1.98
  -2  -1  -5   62.70    2.36
  -2  -1  -5   63.22    2.33
  -2  -1  -5   61.31    2.00
  -2  -1  -5   61.50    1.70
  -2  -1  -5   62.22    1.69
   2  -1   5   61.07    2.32
   2  -1   5   62.54    2.41
   2  -1   5   59.74    2.52
  -2  -1  -5   59.77    2.23
   2  -1   5   57.93    2.09
   2  -1   6   92.44    2.46
   2  -1   6   87.45    3.01
  -2  -1  -6   82.58    2.25
  -2  -1  -6   86.20    2.60
  -2  -1  -6   82.94    3.01
  -2  -1  -6   81.62    2.28
  -2  -1  -6   84.95    2.26
   2  -1   6   81.61    3.22
   2  -1   6   88.85    3.12
   2  -1   6   89.70    3.15
  -2  -1  -6   83.12    3.06
   2  -1   6   83.52    2.65
   2  -1   6   84.52    3.28
  -2  -1  -6   86.54    2.96
   2  -1   6   83.39    3.27
   2  -1   6   83.94    2.74
  -2  -1  -7 1826.65   39.60
   2  -1   7 1836.44   38.41
  -2  -1  -7 1785.21   38.39
   2  -1   7 1797.47   39.65
   2  -1   7 1796.99   39.63
  -2  -1  -7 1818.19   38.29
   2  -1   7 1811.38   39.51
  -2  -1  -7 1799.66   38.33
  -2  -1  -7 1827.46   38.28
   2  -1   7 1804.43   39.99
  -2  -1  -7 1789.62   38.40
   2  -1   7 1776.46   38.32
  -2  -1  -7 1788.22   39.39
   2  -1   7 1815.01   38.94
  -2  -1  -7 1879.88   38.45
   2  -1   7 1837.43   38.40
  -2  -1  -7 1867.31   38.46
  -2  -1  -8  228.25    5.49
   2  -1   8  227.42    5.44
   2  -1   8  228.06    5.30
   2  -1   8  219.57    5.43
  -2  -1  -8  220.66    6.52
   2  -1   8  227.41    6.62
   2  -1   8  217.55    6.54
   2  -1   8  211.47    6.92
  -2  -1  -8  224.47    5.45
  -2  -1  -8  225.27    5.32
  -2  -1  -8  218.73    5.29
  -2  -1  -8  228.59    5.39
  -2  -1  -8  223.40    5.44
   2  -1   8  223.09    6.95
  -2  -1  -8  217.01    5.21
   2  -1   8  227.01    5.35
   2  -1   8  222.23    7.01
  -2  -1  -8  219.48    6.39
   2  -1   8  216.33    5.85
  -2  -1  -8  217.57    6.60
  -2  -1  -8  223.48    5.45
   2  -1   9   -0.03    0.44
  -2  -1  -9   -0.26    0.52
   2  -1   9    0.14    0.36
   2  -1   9   -0.04    0.42
  -2  -1  -9   -0.09    0.67
   2  -1   9    0.12    0.88
   2  -1   9   -0.12    0.90
   2  -1   9    0.10    0.78
   2  -1   9    0.09    0.78
   2  -1   9   -0.18    0.67
  -2  -1  -9   -0.07    0.41
  -2  -1  -9    0.04    0.49
  -2  -1  -9    0.11    0.50
   2  -1   9   -0.70    0.98
  -2  -1  -9   -0.23    0.43
   2  -1   9   -0.03    0.39
  -2  -1  -9   -0.39    0.79
  -2  -1  -9    0.20    0.39
  -2  -1  -9    0.58    0.75
  -2  -1  -9    0.17    0.38
  -2  -1  -9    0.39    0.46
  -2  -1 -10   54.97    2.98
   2  -1  10   59.97    2.18
   2  -1  10   67.81    3.64
  -2  -1 -10   64.24    2.22
  -2  -1 -10   64.67    2.08
   2  -1  10   62.38    3.14
   2  -1  10   62.40    3.53
  -2  -1 -10   63.91    2.06
  -2  -1 -10   63.52    2.16
  -2  -1 -10   62.17    1.99
   2  -1  10   61.97    2.18
  -2  -1 -10   62.41    2.23
  -2  -1 -10   63.28    3.27
  -2  -1 -10   64.37    2.22
  -2  -1 -10   63.84    2.21
   2  -1  11    1.44    0.93
   2  -1  11    1.60    0.83
  -2  -1 -11    0.30    0.75
   2  -1  11    0.34    0.78
  -2  -1 -11    0.75    0.56
   2  -1  11    0.42    0.96
  -2  -1 -11    0.88    0.55
  -2  -1 -11    1.90    0.61
  -2  -1 -11    0.70    0.49
   2  -1  11    1.11    0.57
  -2  -1 -11    1.38    0.59
   2  -1  11    1.18    0.95
   2  -1  11    0.88    1.06
  -2  -1 -11    0.95    0.78
   2  -1  11    1.83    0.60
  -2  -1 -11    1.29    1.01
   2  -1  12   80.28    2.75
  -2  -1 -12   82.37    3.71
  -2  -1 -12   86.46    2.77
   2  -1  12   85.36    4.39
  -2  -1 -12   80.97    2.79
   2  -1  12   80.61    3.68
   2  -1  12   79.43    3.83
  -2  -1 -12   85.62    2.70
  -2  -1 -12   82.21    2.52
  -2  -1 -12   82.34    2.73
  -2  -1 -12   87.42    4.01
  -2  -1 -12   84.36    2.54
   2  -1  12   86.27    2.74
   2  -1  12   86.84    4.34
  -2  -1 -12   84.57    2.75
  -2  -1 -12   79.61    3.67
   2  -1  12   82.56    4.33
  -2  -1 -13    2.47    0.49
   2  -1  13    2.72    1.14
  -2  -1 -13    2.59    1.07
  -2  -1 -13    2.45    0.48
  -2  -1 -13    2.46    0.98
   2  -1  13    4.63    1.28
   2  -1  13    3.02    1.21
   2  -1  13    3.07    1.01
  -2  -1 -13    1.85    0.82
  -2  -1 -14   62.35    1.92
  -2  -1 -14   66.44    2.17
   2  -1  14   65.11    3.22
   2  -1  14   68.37    2.18
  -2  -1 -14   66.92    2.22
  -2  -1 -14   65.50    2.25
  -2  -1 -14   66.61    2.21
   2  -1  14   72.96    3.56
  -2  -1 -14   62.37    1.93
   2  -1  14   68.02    2.28
  -2  -1 -15   -0.08    0.39
   2  -1  15   -0.15    0.37
  -2  -1 -15    0.33    0.45
   2  -1  15   -0.06    0.43
   2  -1  15   -0.09    0.72
  -2  -1 -15    0.65    0.43
  -2  -1 -15   -0.08    0.41
  -2  -1 -16    1.18    0.32
  -2  -1 -16    0.77    0.32
  -2  -1 -16    0.68    0.33
   2  -1  16    0.61    0.34
   2  -1  16    0.70    0.25
  -2  -1 -16    1.22    0.37
   2   0 -18  110.18    2.71
  -2   0  17    0.16    0.35
  -2   0  17   -0.20    0.30
   2   0 -17    0.11    0.33
   2   0 -17   -0.16    0.34
   2   0 -17    0.56    0.41
  -2   0  17   -0.41    0.73
   2   0 -17    0.07    0.38
   2   0 -17    0.32    0.36
  -2   0  16   12.69    0.88
   2   0 -16   13.78    0.91
   2   0 -16   11.44    0.83
   2   0 -16   12.34    0.85
   2   0 -16   13.17    0.88
   2   0 -16   13.90    1.43
  -2   0  16   13.41    0.84
   2   0 -16   12.77    0.82
  -2   0  16   13.80    1.57
  -2   0  15    0.20    0.73
  -2   0  15   -0.09    0.76
  -2   0  15    0.42    0.94
  -2   0  15   -0.28    0.91
  -2   0  15    0.04    0.43
   2   0 -15    0.75    0.87
  -2   0  15    0.40    0.51
   2   0 -15    0.49    0.56
   2   0 -15    0.36    0.49
   2   0 -15   -0.22    0.49
   2   0 -15    0.59    0.63
  -2   0  15    0.33    0.87
  -2   0  15   -0.13    0.92
   2   0 -15    0.22    0.53
  -2   0  14  144.50    3.96
   2   0 -14  128.06    5.25
  -2   0  14  138.22    5.20
  -2   0  14  140.46    5.06
  -2   0  14  135.29    5.82
   2   0 -14  139.29    3.99
  -2   0  14  139.86    5.11
  -2   0  14  138.26    5.52
   2   0 -14  143.39    3.89
   2   0 -14  145.15    4.04
  -2   0  14  136.03    5.75
   2   0 -14  142.89    3.95
  -2   0  14  141.05    5.92
   2   0 -14  132.66    4.68
   2   0 -14  142.70    5.40
   2   0 -14  141.53    4.03
  -2   0  13   -0.54    0.82
  -2   0  13    0.21    0.79
  -2   0  13   -0.15    1.05
  -2   0  13    0.15    1.06
   2   0 -13    0.36    0.61
  -2   0  13    0.22    0.85
  -2   0  13    0.74    1.08
   2   0 -13    0.26    0.58
   2   0 -13    0.13    0.60
   2   0 -13    0.28    0.60
   2   0 -13   -0.12    0.91
   2   0 -13   -0.42    0.77
  -2   0  13    0.41    0.49
   2   0 -13    0.36    0.85
   2   0 -12 1125.41   24.79
   2   0 -12 1118.25   24.44
  -2   0  12 1165.08   24.71
   2   0 -12 1156.65   24.76
  -2   0  12 1156.10   27.40
  -2   0  12 1115.49   26.45
  -2   0  12 1148.62   26.36
  -2   0  12 1137.37   26.25
   2   0 -12 1136.78   24.59
   2   0 -12 1133.49   24.48
   2   0 -12 1142.18   24.67
   2   0 -12 1169.95   26.67
  -2   0  12 1144.62   27.39
   2   0 -12 1129.84   25.76
   2   0 -12 1134.79   24.75
   2   0 -11    0.17    0.40
   2   0 -11    0.23    0.51
  -2   0  11   -0.14    0.49
  -2   0  11    0.13    0.91
  -2   0  11    0.25    0.84
  -2   0  11    0.69    0.76
   2   0 -11   -0.20    0.40
  -2   0  11    0.18    0.69
   2   0 -11   -0.16    0.43
   2   0 -11   -0.03    0.44
   2   0 -11    0.10    0.52
   2   0 -11   -0.20    0.82
   2   0 -11   -0.14    0.65
   2   0 -11    0.45    0.79
   2   0 -11   -0.07    0.50
   2   0 -11    0.11    0.49
   2   0 -10    7.75    0.76
   2   0 -10    7.35    0.60
  -2   0  10    8.11    0.67
  -2   0  10    8.90    1.32
   2   0 -10    8.73    0.76
  -2   0  10    6.46    1.17
  -2   0  10    7.12    1.13
  -2   0  10    6.17    0.99
   2   0 -10    7.12    0.64
   2   0 -10    7.30    0.60
   2   0 -10    7.04    0.57
   2   0 -10    6.76    0.68
   2   0 -10    6.60    1.15
   2   0 -10    7.98    1.20
   2   0 -10    7.06    1.17
   2   0 -10    9.22    0.97
   2   0 -10    6.31    1.02
   2   0 -10    7.41    0.71
   2   0  -9   -0.03    0.44
  -2   0   9    1.27    0.76
  -2   0   9    0.27    0.74
  -2   0   9    0.26    0.52
   2   0  -9    0.15    0.34
   2   0  -9    0.21    0.36
   2   0  -9    0.25    0.40
   2   0  -9    0.11    0.42
   2   0  -9   -0.10    0.46
   2   0  -9   -0.05    0.49
   2   0  -9    0.13    0.60
  -2   0   9    0.64    0.38
  -2   0   9   -0.30    0.73
   2   0  -9    0.44    0.73
   2   0  -9   -0.22    0.67
   2   0  -9   -0.15    0.65
   2   0  -9   -0.04    0.34
  -2   0   8   19.85    1.46
   2   0  -8   18.48    0.91
   2   0  -8   17.36    0.87
  -2   0   8   15.51    1.19
   2   0  -8   18.30    0.91
   2   0  -8   18.92    0.82
   2   0  -8   19.91    1.32
   2   0  -8   17.90    1.36
   2   0  -8   18.18    1.38
   2   0  -8   17.86    1.36
   2   0  -8   18.23    1.14
   2   0  -7   -0.05    0.61
   2   0  -7    0.05    0.68
   2   0  -7    0.31    0.68
  -2   0   7   -0.02    0.34
  -2   0   7    0.09    0.49
  -2   0   7    0.19    0.71
  -2   0   7    0.37    0.67
   2   0  -7    0.02    0.34
  -2   0   7    0.16    0.63
   2   0  -7    0.10    0.44
   2   0  -7   -0.14    0.55
   2   0  -6   71.65    2.04
  -2   0   6   72.20    2.41
  -2   0   6   67.98    2.16
   2   0  -6   72.42    2.37
   2   0  -6   70.85    2.39
   2   0  -6   68.95    2.33
   2   0  -6   72.08    1.69
   2   0  -6   71.20    2.26
   2   0  -6   69.15    2.33
  -2   0   6   69.56    1.90
   2   0  -5    0.24    0.51
   2   0  -5    0.07    0.51
   2   0  -5    0.11    0.44
  -2   0   5    0.05    0.36
  -2   0   5   -0.03    0.37
  -2   0   5   -0.12    0.31
   2   0  -5    0.23    0.36
   2   0  -5    0.03    0.45
   2   0  -5   -0.10    0.49
  -2   0   5   -0.29    0.53
  -2   0   4   68.73    1.93
   2   0  -4   67.96    2.10
   2   0  -4   66.86    2.09
   2   0  -4   68.88    2.04
   2   0  -4   73.53    2.15
  -2   0   4   67.40    1.88
   2   0  -4   68.37    2.11
   2   0  -3   -0.15    0.47
   2   0  -3   -0.09    0.44
  -2   0   3   -0.05    0.26
   2   0  -3    0.07    0.19
   2   0  -2 1309.51   28.00
   2   0  -2 1351.79   28.02
   2   0  -2 1328.18   27.90
  -2   0   2 1321.45   27.97
   2   0  -2 1327.10   27.79
  -2   0   1    0.13    0.29
   2   0  -1    0.01    0.28
   2   0   0 8849.51  183.71
   2   0   0 8822.23  183.72
   2   0   1    0.17    0.25
   2   0   1    0.35    0.48
  -2   0  -1    0.78    0.23
   2   0   1   -0.12    0.44
   2   0   2  324.83    7.89
   2   0   2  314.15    7.83
   2   0   2  339.70    7.62
  -2   0  -2  335.13    7.57
   2   0   2  325.74    7.90
  -2   0  -2  348.46    7.46
   2   0   2  356.80    7.32
   2   0   2  342.13    7.57
  -2   0  -3    0.22    0.37
   2   0   3   -0.02    0.35
   2   0   3    0.16    0.44
   2   0   3   -0.15    0.56
   2   0   3    0.01    0.24
  -2   0  -3    0.09    0.32
   2   0   3   -0.12    0.34
   2   0   3    0.04    0.53
   2   0   3   -0.16    0.55
   2   0   3   -0.16    0.57
  -2   0  -3   -0.16    0.39
   2   0   4   17.17    1.04
   2   0   4   16.63    1.20
  -2   0  -4   20.69    0.74
   2   0   4   20.15    1.28
   2   0   4   21.60    1.32
  -2   0  -4   21.30    1.06
   2   0   4   23.77    1.06
  -2   0  -4   17.08    0.97
   2   0   4   21.21    1.08
   2   0   4   20.00    0.85
  -2   0  -4   21.29    0.75
   2   0   4   22.52    0.77
   2   0   4   21.87    1.34
  -2   0  -4   23.70    1.24
   2   0   5   -0.33    0.71
   2   0   5    0.24    0.54
  -2   0  -5    0.09    0.30
   2   0   5    0.41    0.75
   2   0   5    0.17    0.37
  -2   0  -5    0.46    0.50
   2   0   5    0.35    0.41
  -2   0  -5   -0.15    0.49
  -2   0  -5    0.03    0.41
   2   0   5    0.16    0.31
   2   0   5    0.20    0.50
  -2   0  -5    0.05    0.31
  -2   0  -5   -0.04    0.31
   2   0   5   -0.12    0.29
   2   0   5    0.12    0.70
   2   0   5    0.12    0.68
  -2   0  -5    0.39    0.63
   2   0   6 3190.41   65.23
   2   0   6 3142.71   65.73
  -2   0  -6 3134.23   64.34
  -2   0  -6 3125.27   64.33
  -2   0  -6 3112.52   64.32
   2   0   6 3072.06   65.79
  -2   0  -6 3120.92   65.18
   2   0   6 3076.10   65.84
  -2   0  -6 3084.17   64.78
  -2   0  -6 3066.21   65.17
   2   0   6 3137.56   65.27
   2   0   6 3135.60   64.78
   2   0   6 3069.81   65.82
   2   0   6 2819.23   64.40
  -2   0  -6 3104.35   65.49
   2   0   7    0.31    0.56
  -2   0  -7    0.10    0.33
  -2   0  -7    0.10    0.34
  -2   0  -7    0.29    0.34
   2   0   7    0.08    0.83
  -2   0  -7   -0.03    0.40
  -2   0  -7   -0.16    0.41
  -2   0  -7   -0.07    0.39
  -2   0  -7    0.11    0.54
  -2   0  -7   -0.17    0.56
   2   0   7    0.29    0.58
   2   0   7   -0.48    0.79
   2   0   7   -0.09    0.36
  -2   0  -7   -0.13    0.41
  -2   0  -8  144.15    4.70
   2   0   8  152.31    3.70
   2   0   8  153.64    5.17
   2   0   8  151.77    4.70
  -2   0  -8  149.46    3.74
  -2   0  -8  153.15    3.94
   2   0   8  152.53    3.85
   2   0   8  144.62    4.76
  -2   0  -8  150.21    3.73
  -2   0  -8  149.36    3.76
  -2   0  -8  145.08    3.89
   2   0   8  146.57    5.23
   2   0   8  154.30    3.73
  -2   0  -8  152.11    3.77
  -2   0  -8  140.61    4.88
   2   0   8  147.39    5.32
  -2   0  -8  149.48    4.68
  -2   0  -8  147.01    3.90
   2   0   8  146.08    5.27
   2   0   9   -0.08    0.66
   2   0   9    0.22    0.87
  -2   0  -9   -0.05    0.36
   2   0   9    0.06    0.39
  -2   0  -9   -0.07    0.47
   2   0   9    0.12    0.82
   2   0   9    0.12    0.82
  -2   0  -9   -0.11    0.36
  -2   0  -9   -0.20    0.48
   2   0   9    0.58    0.90
  -2   0  -9    0.28    0.48
  -2   0  -9   -0.07    0.47
  -2   0  -9   -0.03    0.45
  -2   0  -9   -0.49    0.83
   2   0   9    0.26    0.66
  -2   0  -9    0.54    0.64
  -2   0  -9    0.32    0.60
  -2   0 -10   48.16    1.68
  -2   0 -10   49.86    1.89
   2   0  10   47.06    1.78
   2   0  10   46.71    3.03
  -2   0 -10   46.58    1.83
   2   0  10   46.69    2.61
  -2   0 -10   47.47    1.67
  -2   0 -10   48.04    1.75
  -2   0 -10   47.85    1.86
  -2   0 -10   46.26    1.70
  -2   0 -10   46.98    2.81
   2   0  10   50.27    3.11
   2   0  10   49.42    1.86
  -2   0 -10   49.38    2.59
   2   0  11   -0.04    0.51
   2   0  11   -0.15    0.96
   2   0  11    0.30    1.02
   2   0  11    0.12    0.51
  -2   0 -11    0.09    0.63
   2   0  11   -0.13    1.05
  -2   0 -11    0.45    0.44
   2   0  11   -0.11    0.77
  -2   0 -11    0.29    0.48
  -2   0 -11    0.35    0.43
  -2   0 -11   -0.23    0.54
  -2   0 -11   -0.20    0.53
  -2   0 -11   -0.59    0.98
  -2   0 -11   -0.10    0.78
  -2   0 -11    0.76    0.55
   2   0  11    0.14    0.97
  -2   0 -11    0.26    0.59
  -2   0 -12  968.12   21.39
   2   0  12  987.02   21.27
  -2   0 -12  977.80   21.35
   2   0  12  968.89   24.10
   2   0  12  974.68   23.57
  -2   0 -12  965.29   21.04
   2   0  12 1006.08   21.38
   2   0  12  984.24   23.19
  -2   0 -12  955.56   21.01
  -2   0 -12  971.94   21.17
  -2   0 -12  957.44   21.21
  -2   0 -12  943.87   21.06
  -2   0 -12  995.36   23.44
   2   0  12  978.96   23.97
  -2   0 -12  982.75   21.36
   2   0  12  964.50   24.11
  -2   0 -12  962.55   22.80
   2   0  13   -0.72    1.09
   2   0  13    0.15    0.97
   2   0  13    0.15    0.98
  -2   0 -13    0.06    0.41
  -2   0 -13   -0.09    0.42
  -2   0 -13    0.36    0.52
  -2   0 -13   -0.04    0.58
   2   0  13   -1.12    1.14
  -2   0 -13   -0.38    0.55
  -2   0 -13   -0.39    0.79
  -2   0 -13   -0.47    0.96
  -2   0 -13    0.26    0.59
   2   0  13   -0.64    0.56
   2   0  14   17.57    1.01
  -2   0 -14   15.87    0.86
  -2   0 -14   17.20    1.07
   2   0  14   15.64    1.63
  -2   0 -14   15.42    0.84
  -2   0 -14   17.68    0.99
  -2   0 -14   17.14    0.93
  -2   0 -14   17.33    1.53
   2   0  14   16.34    1.66
  -2   0 -14   16.05    0.85
  -2   0 -14   17.54    1.07
   2   0  14   16.73    1.81
   2   0  14   18.89    1.09
  -2   0 -14   16.74    1.08
  -2   0 -15   -0.28    0.61
   2   0  15   -0.19    0.81
  -2   0 -15    0.12    0.43
  -2   0 -15   -0.32    0.47
  -2   0 -15   -0.32    0.39
   2   0  15    0.20    0.36
  -2   0 -15   -0.03    0.44
   2   0  15    0.06    0.43
  -2   0 -15    0.12    0.36
   2   0  16    0.20    0.24
  -2   0 -16    0.13    0.35
   2   0  16   -0.07    0.33
  -2   0 -16    0.10    0.24
  -2   0 -16    0.26    0.35
  -2   0 -16    0.04    0.36
   2   1 -18   12.40    0.56
   2   1 -18   13.92    0.56
  -2   1  17    0.50    0.26
  -2   1  17    0.74    0.36
   2   1 -17    0.61    0.34
   2   1 -17    0.40    0.31
   2   1 -17    0.22    0.34
   2   1 -17    0.14    0.36
   2   1 -17    0.15    0.38
  -2   1  16   20.82    1.80
  -2   1  16   19.57    1.02
   2   1 -16   17.62    0.98
   2   1 -16   17.04    0.98
   2   1 -16   19.14    1.04
   2   1 -16   17.42    1.51
  -2   1  16   19.44    0.94
   2   1 -16   19.03    0.99
  -2   1  16   19.24    1.78
   2   1 -16   19.36    1.08
  -2   1  15   27.36    1.99
  -2   1  15   27.91    1.96
  -2   1  15   29.02    1.30
   2   1 -15   25.65    1.99
   2   1 -15   27.89    1.38
  -2   1  15   24.47    2.15
   2   1 -15   30.46    1.33
   2   1 -15   29.55    1.41
  -2   1  15   27.85    2.33
   2   1 -15   29.17    1.38
   2   1 -15   27.71    1.77
   2   1 -15   27.52    1.19
   2   1 -15   28.79    1.35
   2   1 -14   58.81    2.06
  -2   1  14   64.52    3.68
   2   1 -14   62.92    2.25
  -2   1  14   60.68    3.12
  -2   1  14   64.67    3.17
   2   1 -14   51.43    3.07
  -2   1  14   61.98    2.15
  -2   1  14   61.83    3.61
   2   1 -14   63.08    2.15
   2   1 -14   65.52    2.27
  -2   1  14   65.37    3.69
   2   1 -14   61.00    2.21
  -2   1  14   61.57    3.65
   2   1 -14   61.64    2.84
   2   1 -14   60.32    3.27
   2   1 -14   59.74    2.19
   2   1 -13  524.27   12.22
  -2   1  13  526.97   14.80
   2   1 -13  541.42   12.40
   2   1 -13  549.80   12.26
  -2   1  13  539.16   14.82
   2   1 -13  547.91   12.43
   2   1 -13  534.20   12.05
   2   1 -13  542.09   12.37
   2   1 -13  530.35   13.40
  -2   1  13  550.39   14.96
  -2   1  13  554.03   13.97
  -2   1  13  547.63   13.99
  -2   1  13  557.50   12.34
   2   1 -13  545.74   14.19
   2   1 -13  548.55   12.41
   2   1 -12   43.10    1.67
  -2   1  12   42.18    2.91
   2   1 -12   38.78    1.72
  -2   1  12   38.51    2.44
  -2   1  12   41.10    2.45
  -2   1  12   40.33    1.63
   2   1 -12   41.71    2.47
   2   1 -12   38.98    1.60
  -2   1  12   42.52    2.93
   2   1 -12   39.83    1.74
   2   1 -12   38.83    1.52
   2   1 -12   41.98    1.71
  -2   1  12   42.12    2.93
   2   1 -12   39.69    2.26
   2   1 -12   44.49    2.67
   2   1 -12   42.87    1.73
   2   1 -11   27.78    1.27
   2   1 -11   27.32    1.33
  -2   1  11   23.88    2.17
  -2   1  11   26.60    1.91
  -2   1  11   29.80    1.30
  -2   1  11   24.82    1.84
   2   1 -11   28.09    1.96
   2   1 -11   26.12    1.23
   2   1 -11   27.07    1.33
  -2   1  11   29.43    2.33
   2   1 -11   28.65    1.34
   2   1 -11   28.32    1.21
  -2   1  11   31.83    2.45
   2   1 -11   29.04    2.12
   2   1 -11   28.22    1.34
   2   1 -10  164.48    4.15
  -2   1  10  161.79    5.75
   2   1 -10  159.39    4.22
  -2   1  10  170.70    5.35
  -2   1  10  161.33    5.16
   2   1 -10  164.25    5.18
   2   1 -10  156.32    4.09
   2   1 -10  162.72    4.24
   2   1 -10  166.25    4.07
   2   1 -10  163.73    4.21
   2   1 -10  166.11    4.94
  -2   1  10  156.37    5.71
   2   1 -10  160.49    5.33
   2   1 -10  157.96    5.29
   2   1 -10  161.49    5.36
   2   1 -10  164.49    4.21
   2   1  -9   96.94    2.65
   2   1  -9   96.52    2.70
  -2   1   9  102.46    3.93
  -2   1   9  105.39    3.59
  -2   1   9   99.11    3.42
  -2   1   9   93.40    3.44
   2   1  -9   89.75    2.38
   2   1  -9   97.77    3.45
   2   1  -9   90.42    2.37
   2   1  -9   97.37    2.59
   2   1  -9   95.03    2.70
   2   1  -9   94.88    2.57
   2   1  -9   95.23    2.67
   2   1  -9   95.23    3.23
  -2   1   9   99.50    3.90
   2   1  -9   98.62    3.66
   2   1  -9   96.92    3.57
   2   1  -9   91.74    3.51
   2   1  -9   98.61    2.68
  -2   1   8  359.16    9.04
   2   1  -8  365.71    8.22
   2   1  -8  376.68    9.06
   2   1  -8  358.58    7.92
   2   1  -8  365.83    8.11
   2   1  -8  363.89    8.22
   2   1  -8  362.84    8.18
   2   1  -8  363.47    8.10
   2   1  -8  365.92    9.20
   2   1  -8  361.73    9.21
   2   1  -8  373.53    9.23
   2   1  -8  373.86    8.19
   2   1  -8  367.01    8.81
  -2   1   8  359.52    8.95
  -2   1   8  376.26    9.16
   2   1  -8  358.77    7.92
   2   1  -7  130.74    3.94
   2   1  -7  132.23    3.96
   2   1  -7  135.72    4.01
  -2   1   7  136.93    3.80
  -2   1   7  132.48    3.91
   2   1  -7  132.65    3.69
  -2   1   7  129.78    4.18
   2   1  -7  118.42    3.09
   2   1  -7  133.96    3.87
   2   1  -7  129.60    3.15
  -2   1   7  131.97    4.20
  -2   1   7  131.79    3.88
   2   1  -6 1099.77   23.62
  -2   1   6 1102.84   23.80
   2   1  -6 1164.32   23.80
   2   1  -6 1087.89   23.79
   2   1  -6 1067.73   23.08
  -2   1   6 1126.50   23.89
  -2   1   6 1116.99   23.68
   2   1  -6 1061.21   23.85
   2   1  -6 1099.86   23.94
   2   1  -6 1061.67   23.85
   2   1  -5  169.92    3.85
   2   1  -5  173.89    4.05
   2   1  -5  180.87    4.02
   2   1  -5  170.85    3.39
   2   1  -5  173.25    4.02
  -2   1   5  176.75    3.88
  -2   1   5  178.80    4.08
   2   1  -5  169.32    4.01
   2   1  -5  173.85    4.09
   2   1  -5  170.23    4.02
   2   1  -4   89.12    2.54
   2   1  -4   91.09    2.55
   2   1  -4   90.96    2.58
   2   1  -4   87.94    2.54
   2   1  -4   86.62    2.56
  -2   1   4   92.75    2.56
  -2   1   4   87.14    2.55
   2   1  -4   86.55    2.27
   2   1  -4   90.02    2.56
   2   1  -3 6130.90  126.11
   2   1  -3 6202.27  126.09
   2   1  -3 5746.80  126.11
  -2   1   3 6207.16  126.08
  -2   1   3 6128.82  126.06
   2   1  -3 6116.34  126.05
   2   1  -3 5889.98  125.88
   2   1  -2 8851.35  180.42
   2   1  -2 8814.82  180.32
  -2   1   2 8520.61  180.24
   2   1  -2 8804.08  180.30
   2   1  -2 8447.48  180.25
   2   1  -1    8.28    0.67
   2   1  -1    5.26    0.54
   2   1  -1    7.70    0.44
   2   1  -1    5.92    0.53
   2   1  -1    5.49    0.50
  -2   1   0 2250.30   46.80
  -2   1   0 2200.55   46.76
   2   1   0 2221.21   46.98
   2   1   0 2258.84   46.85
   2   1   1  325.50    7.65
  -2   1  -1  344.30    7.51
   2   1   1  323.37    7.48
   2   1   1  334.17    7.60
   2   1   1  337.37    7.61
   2   1   2  814.67   17.77
  -2   1  -2  825.44   17.55
  -2   1  -2  831.11   17.53
   2   1   2  825.26   17.68
  -2   1  -2  775.37   17.40
   2   1   2  806.79   17.45
   2   1   2  807.85   17.68
  -2   1  -3  100.58    2.77
   2   1   3   97.13    2.70
   2   1   3   96.82    3.02
   2   1   3   99.04    3.08
   2   1   3   92.76    2.98
  -2   1  -3  102.15    2.79
  -2   1  -3  100.80    2.43
   2   1   3   95.36    2.99
  -2   1  -3   99.77    2.88
  -2   1  -4   20.87    1.09
   2   1   4   21.49    1.33
   2   1   4   20.71    1.01
   2   1   4   22.17    1.35
   2   1   4   17.99    1.29
   2   1   4   17.65    0.95
   2   1   4   19.88    1.27
  -2   1  -4   21.27    1.20
   2   1   5   61.37    2.50
   2   1   5   63.08    2.00
  -2   1  -5   60.34    2.17
   2   1   5   59.91    2.50
   2   1   5   60.18    2.50
   2   1   5   60.50    2.55
   2   1   5   58.36    1.90
  -2   1  -5   63.25    1.70
  -2   1  -5   60.88    1.98
  -2   1  -5   58.15    1.61
  -2   1  -5   63.24    1.69
   2   1   5   61.42    2.23
  -2   1  -5   60.14    2.31
   2   1   6   81.84    3.25
   2   1   6   80.21    3.23
  -2   1  -6   85.51    2.87
   2   1   6   88.43    2.62
   2   1   6   81.57    3.24
   2   1   6   83.78    3.32
  -2   1  -6   85.99    2.27
  -2   1  -6   84.76    2.26
  -2   1  -6   85.46    2.20
   2   1   6   89.49    2.99
   2   1   6   87.38    2.75
  -2   1  -6   87.39    3.10
  -2   1  -7 1784.87   37.58
  -2   1  -7 1767.19   37.63
  -2   1  -7 1767.82   37.76
   2   1   7 1778.94   39.33
  -2   1  -7 1774.13   37.76
  -2   1  -7 1805.85   38.64
   2   1   7 1813.04   39.49
  -2   1  -7 1755.18   37.63
   2   1   7 1834.72   38.83
   2   1   7 1795.97   38.46
  -2   1  -7 1844.04   37.81
   2   1   8  219.77    5.25
   2   1   8  209.76    6.89
  -2   1  -8  226.69    5.32
   2   1   8  225.82    7.00
  -2   1  -8  226.12    5.47
   2   1   8  229.33    6.14
  -2   1  -8  221.91    5.30
  -2   1  -8  230.78    5.29
  -2   1  -8  217.81    5.44
   2   1   8  215.41    6.86
  -2   1  -8  230.08    5.41
  -2   1  -8  222.49    6.64
  -2   1  -8  218.64    6.25
   2   1   8  218.53    6.97
  -2   1  -8  228.25    5.52
   2   1   9    0.12    0.89
  -2   1  -9   -0.08    0.38
  -2   1  -9   -0.22    0.57
  -2   1  -9    0.49    0.48
   2   1   9    0.23    0.81
  -2   1  -9    0.28    0.48
  -2   1  -9   -0.03    0.52
  -2   1  -9   -0.39    0.82
   2   1   9    0.60    0.86
   2   1   9    0.12    0.81
  -2   1  -9    0.33    0.35
  -2   1  -9    0.08    0.37
   2   1   9   -0.13    0.50
   2   1   9   -0.18    0.63
  -2   1  -9   -0.15    0.69
   2   1   9   -0.06    0.41
  -2   1  -9    0.15    0.52
  -2   1 -10   61.80    2.03
  -2   1 -10   61.94    2.17
   2   1  10   63.73    3.52
  -2   1 -10   64.21    2.21
  -2   1 -10   64.89    2.14
  -2   1 -10   61.90    3.24
   2   1  10   64.80    3.10
   2   1  10   58.31    2.68
  -2   1 -10   60.39    2.01
  -2   1 -10   62.57    2.03
  -2   1 -10   61.38    2.20
   2   1  10   62.05    2.11
  -2   1 -10   57.07    2.82
   2   1  10   62.26    3.51
   2   1  11    0.54    0.82
   2   1  11   -0.29    1.01
   2   1  11    0.87    1.14
   2   1  11    1.63    0.56
  -2   1 -11    1.83    0.64
  -2   1 -11    1.84    0.61
   2   1  11    1.39    1.10
  -2   1 -11    1.39    0.61
  -2   1 -11    1.11    0.56
  -2   1 -11    1.99    1.09
  -2   1 -11    1.32    0.76
   2   1  11    1.82    1.04
  -2   1 -12   80.09    2.76
   2   1  12   80.28    2.65
  -2   1 -12   87.82    2.78
   2   1  12   81.65    4.30
   2   1  12   81.74    3.80
  -2   1 -12   84.00    2.54
   2   1  12   86.49    4.29
  -2   1 -12   85.08    2.54
  -2   1 -12   86.03    2.62
  -2   1 -12   80.97    2.63
  -2   1 -12   90.02    2.80
   2   1  12   82.80    4.24
  -2   1 -12   84.58    2.65
  -2   1 -12   83.12    3.95
   2   1  12   85.60    2.77
  -2   1 -12   82.13    3.64
   2   1  12   84.58    4.35
   2   1  13    2.92    0.96
  -2   1 -13    2.83    0.56
  -2   1 -13    2.46    0.51
   2   1  13    2.01    1.15
  -2   1 -13    4.02    1.06
  -2   1 -13    3.94    1.09
   2   1  13    2.28    1.23
   2   1  13    3.97    1.29
   2   1  13    2.37    1.12
  -2   1 -13    2.65    0.51
   2   1  14   70.53    2.14
  -2   1 -14   65.03    2.08
  -2   1 -14   65.44    2.20
   2   1  14   69.70    3.23
  -2   1 -14   62.17    1.94
  -2   1 -14   63.38    2.05
  -2   1 -14   66.89    2.06
  -2   1 -14   66.24    2.10
  -2   1 -14   61.68    2.90
   2   1  14   66.47    3.36
  -2   1 -14   64.04    2.18
   2   1  14   62.43    3.33
   2   1  14   69.82    2.24
  -2   1 -14   68.16    2.24
  -2   1 -14   61.28    1.94
  -2   1 -15    0.87    0.43
   2   1  15   -0.09    0.79
  -2   1 -15    0.13    0.41
  -2   1 -15    0.13    0.58
  -2   1 -15   -0.16    0.37
  -2   1 -15    0.30    0.33
   2   1  15    0.09    0.34
  -2   1 -15    0.51    0.44
  -2   1 -15    0.10    0.33
   2   1  15    0.17    0.41
   2   1  16    1.18    0.36
  -2   1 -16    1.27    0.35
  -2   1 -16    0.75    0.32
  -2   1 -16    0.86    0.28
  -2   1 -16    0.77    0.35
   2   2 -17   69.46    2.01
   2   2 -17   73.51    2.06
   2   2 -17   80.32    2.02
  -2   2  17   80.54    2.08
   2   2 -16   11.96    0.81
   2   2 -16   13.45    0.72
  -2   2  16   12.26    0.66
   2   2 -16   12.23    1.17
  -2   2  16   10.60    1.23
   2   2 -16   13.95    0.81
  -2   2  16   10.49    1.38
   2   2 -16   12.36    0.76
   2   2 -15   59.80    1.98
  -2   2  15   58.32    3.14
   2   2 -15   64.54    2.12
   2   2 -15   62.28    2.08
   2   2 -15   58.69    1.81
   2   2 -15   59.00    2.59
   2   2 -15   53.46    2.76
  -2   2  15   57.65    1.90
  -2   2  15   61.24    3.36
  -2   2  15   61.01    2.91
   2   2 -15   60.87    1.97
  -2   2  14   67.79    3.58
  -2   2  14   65.12    3.09
  -2   2  14   63.34    3.15
  -2   2  14   61.83    3.50
  -2   2  14   62.92    3.63
  -2   2  14   63.66    3.55
   2   2 -14   60.53    2.83
   2   2 -14   67.68    2.19
   2   2 -14   59.05    3.13
  -2   2  13   40.56    1.60
  -2   2  13   39.52    2.86
   2   2 -13   38.99    1.65
   2   2 -13   37.87    1.63
   2   2 -13   40.11    1.67
  -2   2  13   37.23    2.72
   2   2 -13   35.23    1.62
   2   2 -13   34.95    1.47
   2   2 -13   40.55    2.27
  -2   2  13   39.32    2.85
  -2   2  13   39.96    2.40
   2   2 -13   36.51    1.56
   2   2 -13   37.86    2.35
   2   2 -13   36.37    1.55
   2   2 -13   40.35    2.51
  -2   2  12   41.39    2.92
   2   2 -12   50.23    1.88
   2   2 -12   48.71    1.86
  -2   2  12   48.04    2.69
   2   2 -12   43.74    2.54
  -2   2  12   46.12    3.01
   2   2 -12   48.14    1.85
   2   2 -12   46.52    1.74
   2   2 -12   45.31    1.85
   2   2 -12   50.43    2.52
  -2   2  12   44.93    3.01
   2   2 -12   49.96    1.82
   2   2 -12   43.52    2.64
   2   2 -11    0.93    0.51
  -2   2  11    0.62    0.91
  -2   2  11   -0.38    0.95
   2   2 -11    0.81    0.51
  -2   2  11    0.46    0.71
  -2   2  11    0.71    0.73
   2   2 -11    0.75    0.49
   2   2 -11    0.51    0.50
   2   2 -11    0.40    0.48
   2   2 -11    0.66    0.57
   2   2 -11    0.55    0.71
   2   2 -11    0.92    0.51
   2   2 -11   -0.10    0.82
   2   2 -10  283.14    6.66
  -2   2  10  298.26    8.71
   2   2 -10  297.48    6.98
   2   2 -10  304.61    7.04
  -2   2  10  285.81    8.07
  -2   2  10  291.75    8.30
   2   2 -10  297.61    6.89
   2   2 -10  297.68    8.07
   2   2 -10  284.63    6.66
   2   2 -10  298.61    6.98
  -2   2  10  286.73    8.65
   2   2 -10  298.62    6.90
   2   2 -10  295.48    6.98
  -2   2  10  299.80    8.74
   2   2 -10  291.07    7.89
   2   2 -10  289.28    6.88
   2   2 -10  302.02    8.33
   2   2  -9    0.65    0.42
  -2   2   9    1.21    0.65
  -2   2   9    0.66    0.78
  -2   2   9    1.04    0.77
   2   2  -9    0.52    0.44
   2   2  -9    0.79    0.39
   2   2  -9    0.69    0.43
   2   2  -9    1.26    0.46
   2   2  -9    0.81    0.50
   2   2  -9    0.45    0.59
   2   2  -9    0.48    0.67
   2   2  -9    0.35    0.45
   2   2  -9    0.68    0.72
   2   2  -9   -0.15    0.72
   2   2  -9    0.92    0.72
   2   2  -8  951.50   20.66
   2   2  -8  960.42   20.59
  -2   2   8  990.87   21.60
  -2   2   8  999.72   21.85
  -2   2   8 1005.78   21.88
  -2   2   8  931.74   21.30
   2   2  -8  955.22   20.56
   2   2  -8  980.83   21.60
   2   2  -8  944.85   20.58
   2   2  -8  952.53   20.59
   2   2  -8  985.22   21.52
   2   2  -8  961.56   20.57
   2   2  -8  930.63   21.61
   2   2  -8  957.30   21.66
  -2   2   7  345.52    8.36
  -2   2   7  336.65    8.57
  -2   2   7  347.23    8.60
   2   2  -7  337.46    7.57
   2   2  -7  337.29    8.40
  -2   2   7  333.18    8.65
   2   2  -7  341.17    8.35
   2   2  -7  326.54    7.56
  -2   2   7  334.98    8.19
   2   2  -7  342.65    7.67
   2   2  -7  336.12    8.41
   2   2  -7  341.70    8.43
   2   2  -7  359.16    8.52
  -2   2   7  346.88    8.70
   2   2  -7  325.74    7.80
   2   2  -6  754.61   16.30
   2   2  -6  728.55   15.70
   2   2  -6  764.27   16.49
   2   2  -6  730.09   16.41
   2   2  -6  727.97   16.41
  -2   2   6  748.52   16.67
   2   2  -6  731.05   16.07
  -2   2   6  712.64   15.64
   2   2  -6  723.99   16.48
   2   2  -6  747.09   16.46
  -2   2   6  749.47   16.67
  -2   2   6  738.51   16.64
  -2   2   6  730.76   16.59
  -2   2   5   10.72    0.90
   2   2  -5    9.55    0.57
   2   2  -5    8.76    0.87
   2   2  -5    8.99    0.82
   2   2  -5    8.79    0.80
   2   2  -5    8.43    0.83
  -2   2   5    9.47    0.63
   2   2  -5    8.64    0.76
   2   2  -4  381.91    9.04
   2   2  -4  393.58    8.90
   2   2  -4  374.65    8.77
   2   2  -4  390.01    8.83
   2   2  -4  382.57    8.79
   2   2  -4  401.76    8.91
   2   2  -4  385.57    8.80
   2   2  -3  262.06    6.59
   2   2  -3  270.28    6.32
   2   2  -3  283.86    6.52
   2   2  -3  266.83    6.27
   2   2  -3  287.88    6.54
   2   2  -2 2900.77   62.14
   2   2  -2 3067.96   62.51
   2   2  -2 3060.50   62.46
   2   2  -2 2935.95   62.07
  -2   2   1  707.26   15.28
   2   2  -1  708.95   15.14
   2   2  -1  717.74   15.77
   2   2  -1  734.74   15.68
  -2   2   1  740.06   15.74
   2   2  -1  710.31   15.23
   2   2   0 2989.11   63.03
   2   2   0 3006.91   63.45
  -2   2   0 3123.32   63.53
  -2   2   0 2997.41   63.07
   2   2   0 3112.14   63.52
   2   2   0 3033.31   63.65
  -2   2   0 2964.16   63.25
  -2   2  -1    0.76    0.50
   2   2   1    5.52    0.52
   2   2   1    6.41    0.56
  -2   2  -1    0.81    0.37
   2   2   1    1.39    0.51
   2   2   1    2.44    0.55
  -2   2  -1    1.07    0.51
  -2   2  -1    1.65    0.35
  -2   2  -2  107.84    3.11
   2   2   2  105.19    2.99
   2   2   2  103.04    2.98
  -2   2  -2  106.71    2.88
   2   2   2  109.23    3.05
  -2   2  -2  104.73    3.16
   2   2   2  106.94    3.22
   2   2   3  101.63    3.28
  -2   2  -3  101.95    2.92
   2   2   3  101.00    3.07
   2   2   3  103.43    3.10
   2   2   3  103.94    2.97
  -2   2  -3  104.90    3.01
   2   2   3  101.30    3.06
  -2   2  -3   98.37    2.45
   2   2   4 1430.63   31.64
  -2   2  -4 1408.38   30.35
   2   2   4 1467.45   31.40
   2   2   4 1456.73   31.36
   2   2   4 1473.29   31.41
   2   2   4 1499.72   31.02
  -2   2  -4 1463.08   31.17
  -2   2  -4 1458.14   31.15
  -2   2  -4 1452.21   31.24
  -2   2  -5    5.70    0.78
   2   2   5    5.09    0.87
   2   2   5    3.75    0.79
   2   2   5    4.50    0.86
  -2   2  -5    4.75    0.41
   2   2   5    3.74    0.59
  -2   2  -5    4.42    0.73
   2   2   5    4.77    0.99
   2   2   6  628.50   13.93
   2   2   6  596.30   14.33
  -2   2  -6  622.91   13.14
  -2   2  -6  587.82   14.03
  -2   2  -6  581.15   13.38
   2   2   6  577.72   14.34
   2   2   6  600.79   13.50
  -2   2  -6  597.33   13.92
   2   2   6  581.35   14.36
   2   2   6  611.38   14.64
  -2   2  -6  592.68   12.92
  -2   2  -7   89.28    2.38
  -2   2  -7   85.39    2.44
   2   2   7   88.37    3.56
  -2   2  -7   86.59    2.50
  -2   2  -7   90.55    2.56
   2   2   7   92.00    3.84
  -2   2  -7   89.21    2.47
   2   2   7   90.19    3.62
  -2   2  -7   87.90    2.51
   2   2   7   88.93    3.35
   2   2   7   86.90    3.15
  -2   2  -7   90.86    3.25
   2   2   7   86.92    3.58
   2   2   8   50.14    2.39
   2   2   8   55.11    2.42
   2   2   8   52.56    2.53
  -2   2  -8   48.57    1.65
   2   2   8   46.44    1.58
  -2   2  -8   48.43    1.60
  -2   2  -8   48.01    1.64
   2   2   8   49.16    2.72
  -2   2  -8   48.67    1.72
  -2   2  -8   52.75    1.80
  -2   2  -8   42.04    2.39
  -2   2  -8   47.60    1.71
   2   2   8   49.42    2.72
   2   2   8   53.26    2.96
  -2   2  -8   47.82    2.38
   2   2   8   47.44    2.71
  -2   2  -9   36.35    1.43
  -2   2  -9   36.17    1.37
  -2   2  -9   34.17    1.40
  -2   2  -9   34.02    1.45
   2   2   9   38.45    2.52
  -2   2  -9   35.87    1.50
  -2   2  -9   37.94    2.33
   2   2   9   32.06    2.39
  -2   2  -9   35.00    1.48
   2   2   9   36.87    2.26
   2   2   9   35.61    2.04
  -2   2  -9   33.10    1.49
   2   2   9   32.27    2.38
   2   2  10    2.51    1.15
  -2   2 -10    4.07    0.59
   2   2  10    2.23    1.06
   2   2  10    4.04    1.21
  -2   2 -10    4.01    0.65
  -2   2 -10    3.13    0.64
  -2   2 -10    3.55    0.67
  -2   2 -10    2.63    1.05
   2   2  10    2.89    0.94
   2   2  10    3.04    0.77
  -2   2 -10    3.96    0.57
  -2   2 -10    3.93    0.58
  -2   2 -10    3.65    0.94
  -2   2 -10    4.40    0.70
   2   2  11  121.32    4.79
   2   2  11  122.16    4.49
  -2   2 -11  125.76    3.59
   2   2  11  122.08    5.22
   2   2  11  124.93    5.29
  -2   2 -11  122.53    4.58
   2   2  11  125.08    5.20
  -2   2 -11  127.58    3.60
  -2   2 -11  120.59    3.29
  -2   2 -11  127.72    3.60
   2   2  11  128.22    3.57
  -2   2 -11  123.54    3.62
   2   2  11  127.68    5.50
  -2   2 -11  130.06    4.92
   2   2  12   18.25    1.09
  -2   2 -12   16.48    1.06
   2   2  12   17.36    1.91
   2   2  12   15.42    1.89
  -2   2 -12   15.11    0.92
  -2   2 -12   14.81    1.04
   2   2  12   15.82    1.65
  -2   2 -12   16.24    0.97
  -2   2 -12   14.54    0.91
  -2   2 -12   14.98    1.02
   2   2  12   14.91    1.79
  -2   2 -12   17.04    1.08
  -2   2 -12   18.03    1.62
   2   2  12   16.38    1.85
  -2   2 -12   18.23    1.77
  -2   2 -12   15.96    1.10
  -2   2 -13   50.53    1.88
  -2   2 -13   49.52    1.84
   2   2  13   50.78    3.11
  -2   2 -13   48.34    1.70
   2   2  13   48.54    2.74
  -2   2 -13   47.52    1.67
  -2   2 -13   48.66    1.72
  -2   2 -13   49.62    1.86
   2   2  13   49.49    2.91
  -2   2 -13   52.11    1.87
  -2   2 -13   50.67    2.62
  -2   2 -13   53.96    1.91
   2   2  13   52.17    1.83
   2   2  14   29.77    2.21
  -2   2 -14   27.29    1.08
   2   2  14   29.13    1.20
  -2   2 -14   29.33    1.24
  -2   2 -14   25.34    1.11
  -2   2 -14   27.53    1.08
  -2   2 -14   27.80    1.21
  -2   2 -14   30.34    1.87
   2   2  14   28.04    1.26
  -2   2 -14   28.32    1.22
   2   2  14   28.12    2.01
  -2   2 -14   27.49    1.23
  -2   2 -14   27.34    1.22
   2   2  15    1.99    0.44
   2   2  15    2.48    0.38
  -2   2 -15    2.18    0.43
  -2   2 -15    2.51    0.46
  -2   2 -15    2.64    0.42
  -2   2 -15    2.22    0.40
  -2   2 -15    2.10    0.42
   2   2  16    1.37    0.29
  -2   2 -16    1.53    0.29
  -2   3  17    9.26    0.45
   2   3 -17    8.47    0.45
   2   3 -16    2.10    0.38
   2   3 -16    1.67    0.41
   2   3 -16    1.83    0.37
   2   3 -15    6.05    0.67
   2   3 -15    6.58    0.57
   2   3 -15    7.57    0.66
  -2   3  15    6.34    1.25
   2   3 -15    6.71    0.89
   2   3 -15    4.87    0.87
   2   3 -15    6.93    0.60
   2   3 -14   31.40    1.30
   2   3 -14   32.47    1.41
  -2   3  14   30.75    1.26
  -2   3  14   30.90    1.96
  -2   3  14   31.62    2.11
   2   3 -14   31.15    1.87
  -2   3  14   31.52    2.43
   2   3 -14   35.97    1.39
   2   3 -14   34.81    1.45
  -2   3  13    1.41    0.90
   2   3 -13    1.08    0.48
   2   3 -13    1.83    0.83
   2   3 -13    0.65    0.69
  -2   3  13    1.40    0.75
  -2   3  12   75.59    3.41
   2   3 -12   72.58    2.49
   2   3 -12   74.30    2.28
   2   3 -12   70.91    2.41
   2   3 -12   75.45    2.38
  -2   3  12   73.01    3.60
   2   3 -12   71.73    3.18
   2   3 -12   74.45    2.36
   2   3 -12   69.73    3.16
   2   3 -12   70.66    2.27
   2   3 -11   85.51    3.54
   2   3 -11   89.83    2.69
   2   3 -11   84.08    2.70
   2   3 -11   86.20    2.62
  -2   3  11   87.51    3.99
   2   3 -11   89.88    2.81
  -2   3  11   91.50    4.09
   2   3 -11   87.05    2.63
  -2   3  11   82.98    3.60
  -2   3  11   81.51    3.79
   2   3 -11   86.74    3.57
  -2   3  11   84.92    4.00
   2   3 -10    0.87    0.57
   2   3 -10    1.24    0.78
  -2   3  10    1.34    0.74
  -2   3  10    1.61    0.76
   2   3 -10    1.25    0.54
   2   3 -10    1.31    0.50
  -2   3  10    2.70    0.94
  -2   3  10    0.43    0.78
   2   3 -10    1.42    0.55
   2   3  -9    0.98    0.68
   2   3  -9    1.88    0.49
   2   3  -9    0.53    0.51
  -2   3   9    0.09    0.75
  -2   3   9    1.13    0.76
  -2   3   9    0.37    0.73
  -2   3   9    0.41    0.60
   2   3  -9    0.40    0.50
  -2   3   9    0.47    0.73
  -2   3   9    0.48    0.81
   2   3  -9    0.85    0.49
  -2   3   8   78.44    3.21
   2   3  -8   77.67    2.39
   2   3  -8   77.02    2.28
   2   3  -8   76.96    3.02
   2   3  -8   69.88    3.01
  -2   3   8   75.02    3.23
  -2   3   8   77.73    3.24
   2   3  -8   74.28    2.26
   2   3  -7    9.67    0.69
   2   3  -7    8.86    0.88
   2   3  -7   11.11    0.78
   2   3  -7    9.70    1.05
   2   3  -7    9.70    1.07
   2   3  -7    9.84    0.69
  -2   3   7    9.14    1.06
  -2   3   6  557.73   12.83
   2   3  -6  512.00   11.55
   2   3  -6  521.92   11.65
   2   3  -6  525.49   11.75
   2   3  -6  550.57   12.41
  -2   3   6  544.76   12.33
  -2   3   6  557.94   12.60
  -2   3   6  532.26   12.45
   2   3  -6  533.86   12.57
  -2   3   6  527.39   12.45
   2   3  -6  534.98   12.24
   2   3  -5  148.01    4.10
   2   3  -5  148.73    3.76
   2   3  -5  146.02    4.43
  -2   3   5  152.64    4.19
   2   3  -5  152.96    4.08
  -2   3   5  158.10    4.40
  -2   3   5  150.31    4.43
  -2   3   5  150.58    4.18
   2   3  -5  160.46    4.41
  -2   3   4   20.14    1.30
  -2   3   4   22.97    1.36
   2   3  -4   20.82    1.30
   2   3  -4   21.24    1.00
   2   3  -4   19.06    1.13
   2   3  -4   20.08    1.30
   2   3  -3  520.09   11.61
  -2   3   3  502.92   11.80
   2   3  -3  503.17   11.76
   2   3  -3  492.88   11.81
   2   3  -2  904.90   20.42
  -2   3   2  922.54   20.50
   2   3  -2  943.74   20.38
  -2   3   1  837.69   18.88
   2   3  -1  851.46   18.86
   2   3  -1  851.83   18.90
  -2   3   0   74.59    2.31
  -2   3   0   75.32    2.69
   2   3   0   77.35    2.64
   2   3   0   79.47    2.78
  -2   3  -1  281.48    7.10
  -2   3  -1  287.59    7.15
   2   3   1  270.40    6.96
   2   3   1  284.67    7.05
   2   3   1  271.07    6.76
  -2   3  -2   12.59    1.07
  -2   3  -2   11.45    1.12
   2   3   2   11.41    0.99
   2   3   2   12.75    1.06
   2   3   3    8.19    1.00
  -2   3  -3    8.44    0.96
   2   3   3    8.81    0.90
  -2   3  -3    7.78    0.65
  -2   3  -4  624.49   13.80
   2   3   4  648.20   15.21
  -2   3  -4  628.85   14.80
   2   3   4  660.66   14.70
   2   3   4  652.52   14.65
  -2   3  -4  680.61   14.91
   2   3   4  645.41   14.63
  -2   3  -5   18.52    0.92
   2   3   5   21.43    1.63
  -2   3  -5   22.51    1.39
  -2   3  -5   21.39    0.87
   2   3   5   20.57    1.28
  -2   3  -5   19.43    1.38
  -2   3  -5   19.90    1.28
   2   3   6    0.29    0.52
   2   3   6    0.19    0.79
  -2   3  -6    0.66    0.52
  -2   3  -6    0.34    0.59
  -2   3  -6    0.03    0.42
  -2   3  -6    0.60    0.35
   2   3   7   59.15    2.75
   2   3   7   55.48    3.02
  -2   3  -7   60.01    2.66
  -2   3  -7   55.35    1.86
  -2   3  -7   55.36    1.74
   2   3   7   53.92    2.56
   2   3   8   46.46    2.54
   2   3   8   46.34    2.42
   2   3   8   47.48    2.63
   2   3   8   45.76    2.60
  -2   3  -8   45.30    1.68
  -2   3  -8   42.96    1.53
   2   3   9    5.48    0.95
   2   3   9    5.90    1.01
   2   3   9    5.49    1.05
  -2   3  -9    4.35    0.58
   2   3   9    5.01    1.33
  -2   3  -9    5.40    0.76
  -2   3  -9    4.76    0.62
  -2   3  -9    4.01    0.60
  -2   3  -9    3.51    0.94
  -2   3  -9    4.79    0.59
  -2   3  -9    5.36    0.59
  -2   3  -9    5.82    0.70
   2   3   9    4.00    1.08
   2   3   9    5.63    1.14
  -2   3 -10  188.58    6.10
  -2   3 -10  190.24    4.94
  -2   3 -10  200.10    5.06
  -2   3 -10  191.43    4.87
   2   3  10  192.36    6.36
   2   3  10  182.28    6.14
   2   3  10  192.15    7.01
   2   3  10  192.80    6.46
  -2   3 -10  193.79    4.88
  -2   3 -11  101.63    3.98
  -2   3 -11  100.58    2.85
  -2   3 -11  101.59    2.93
  -2   3 -11  102.91    2.90
  -2   3 -11  103.30    3.09
   2   3  11   99.05    4.68
  -2   3 -11  103.19    2.95
  -2   3 -11   96.68    2.96
   2   3  11   97.76    4.15
  -2   3 -11  103.56    3.13
   2   3  11  105.32    4.34
  -2   3 -12    0.33    0.40
  -2   3 -12    0.33    0.41
   2   3  12    1.39    0.88
  -2   3 -12    0.52    0.82
  -2   3 -12    0.07    0.45
   2   3  12    0.26    1.15
  -2   3 -12    1.17    0.43
  -2   3 -12    0.72    0.44
   2   3  12    0.71    0.77
   2   3  13    1.36    0.94
  -2   3 -13    0.49    0.43
  -2   3 -13    0.05    0.36
  -2   3 -13    0.57    0.50
  -2   3 -13   -0.15    0.65
  -2   3 -13    0.02    0.37
  -2   3 -13    0.27    0.38
   2   3  13    0.18    0.61
   2   3  13    0.44    0.42
  -2   3 -13    0.29    0.38
  -2   3 -14    0.30    0.27
  -2   3 -14    0.58    0.43
  -2   3 -14   -0.09    0.30
  -2   3 -14    0.51    0.41
   2   3  14   -0.03    0.38
  -2   3 -14    0.43    0.53
   2   3  14    0.44    0.78
   2   3  14    0.36    0.32
  -2   3 -15    0.85    0.33
  -2   3 -15    0.43    0.28
   2   3  15    0.79    0.31
   2   4 -16   82.21    2.02
   2   4 -15   77.34    2.07
   2   4 -15   72.90    2.05
   2   4 -15   78.45    2.03
   2   4 -15   79.09    2.15
   2   4 -14   14.87    0.69
   2   4 -14   13.45    1.15
   2   4 -14   14.70    0.87
   2   4 -14   14.09    0.80
   2   4 -14   13.90    0.81
   2   4 -14   13.19    0.67
   2   4 -14   15.06    0.80
  -2   4  14   12.53    1.47
   2   4 -13   87.49    2.46
   2   4 -13   88.10    2.45
   2   4 -13   87.45    2.56
   2   4 -13   89.98    2.56
   2   4 -13   86.29    3.33
   2   4 -13   84.53    2.63
   2   4 -13   85.18    2.52
  -2   4  13   77.77    3.87
  -2   4  12   94.69    3.79
  -2   4  12   88.94    4.38
   2   4 -12   99.16    2.83
   2   4 -12   97.99    3.78
  -2   4  11   71.37    3.31
   2   4 -11   69.38    3.04
   2   4 -11   77.57    2.40
   2   4 -11   72.41    2.21
   2   4 -11   76.11    2.55
   2   4 -11   72.25    2.22
   2   4 -11   75.58    2.42
   2   4 -11   75.64    2.40
  -2   4  10   80.76    3.54
  -2   4  10   85.36    3.83
   2   4 -10   80.12    3.31
   2   4 -10   83.78    2.58
   2   4 -10   79.57    2.70
   2   4 -10   90.21    3.62
   2   4 -10   83.66    2.62
   2   4 -10   80.73    2.53
  -2   4   9  833.10   19.74
  -2   4   9  805.10   19.26
  -2   4   9  833.55   19.72
   2   4  -9  785.46   17.77
   2   4  -9  807.86   18.98
   2   4  -9  813.95   17.96
   2   4  -9  809.15   17.73
   2   4  -9  822.87   17.85
   2   4  -9  843.86   19.33
   2   4  -8   10.22    1.32
   2   4  -8   11.16    0.87
   2   4  -8   11.69    0.85
  -2   4   8   12.55    1.40
  -2   4   8   11.00    1.36
   2   4  -8   12.06    0.84
   2   4  -8   12.37    0.93
   2   4  -7   47.01    1.60
  -2   4   7   48.30    2.58
   2   4  -7   47.77    2.35
   2   4  -7   44.30    1.69
   2   4  -7   47.81    1.76
   2   4  -7   43.37    2.22
  -2   4   6  181.71    5.90
   2   4  -6  188.85    5.65
   2   4  -6  191.14    4.75
  -2   4   6  186.52    5.57
  -2   4   6  192.98    5.71
   2   4  -6  188.93    5.65
   2   4  -6  196.18    4.82
  -2   4   5   51.05    2.35
  -2   4   5   50.94    2.38
   2   4  -5   47.17    2.31
  -2   4   5   46.86    2.13
   2   4  -5   48.38    2.31
   2   4  -5   49.00    1.70
   2   4  -4  322.29    8.50
   2   4  -4  326.31    7.51
  -2   4   4  322.58    8.25
  -2   4   4  329.63    8.41
  -2   4   4  333.61    8.61
   2   4  -4  330.65    8.58
  -2   4   4  331.68    8.64
   2   4  -3 1706.48   37.96
   2   4  -3 1702.14   36.79
  -2   4   3 1756.30   37.75
  -2   4   3 1817.65   38.20
  -2   4   3 1771.03   38.06
  -2   4   3 1802.59   37.99
   2   4  -3 1735.02   38.03
   2   4  -2    0.41    0.72
  -2   4   2    0.07    0.57
  -2   4   2    0.29    0.68
   2   4  -2   -0.07    0.61
  -2   4   2   -0.06    0.49
   2   4  -2    0.61    0.57
  -2   4   1  171.94    5.20
  -2   4   1  164.62    5.05
   2   4  -1  167.40    5.03
  -2   4   1  162.20    4.91
   2   4  -1  166.32    4.92
   2   4   0    3.58    0.79
  -2   4   0    4.44    0.85
  -2   4   0    3.31    0.78
  -2   4   0    2.74    0.74
   2   4   0    4.36    0.86
   2   4   1   26.98    1.66
  -2   4  -1   25.95    1.69
  -2   4  -1   24.39    1.58
   2   4   1   22.44    1.62
  -2   4  -2   69.28    2.88
  -2   4  -2   61.99    2.74
   2   4   2   65.19    2.98
  -2   4  -3  453.42   11.19
  -2   4  -3  440.11    9.82
  -2   4  -4   86.53    2.45
  -2   4  -4   83.53    3.23
   2   4   4   85.44    3.38
  -2   4  -4   87.35    3.36
  -2   4  -4   81.38    2.32
  -2   4  -5  225.94    5.36
   2   4   5  216.49    6.12
  -2   4  -5  215.14    6.35
   2   4   5  214.58    6.62
  -2   4  -5  213.89    5.17
  -2   4  -5  218.05    6.36
   2   4   6    1.47    0.95
  -2   4  -6    1.72    0.44
  -2   4  -6    2.40    0.54
  -2   4  -6    2.50    0.78
  -2   4  -7   12.41    0.92
  -2   4  -7   12.23    1.36
  -2   4  -7   11.93    0.76
   2   4   7   12.82    1.35
   2   4   7   12.86    1.63
  -2   4  -8  317.28    8.94
  -2   4  -8  334.12    7.82
   2   4   8  324.51    9.70
  -2   4  -8  330.25    7.77
   2   4   8  315.49    9.20
   2   4   8  306.48    9.02
  -2   4  -9    0.08    0.60
  -2   4  -9   -0.09    0.77
  -2   4  -9    0.34    0.38
  -2   4  -9    0.14    0.45
  -2   4  -9    0.20    0.56
  -2   4  -9    0.35    0.46
   2   4   9   -0.11    0.69
   2   4   9    0.31    0.69
   2   4   9    0.52    0.91
  -2   4 -10  634.69   14.31
  -2   4 -10  653.42   15.66
  -2   4 -10  644.57   14.40
  -2   4 -10  633.24   14.03
  -2   4 -10  647.13   14.21
  -2   4 -10  653.92   14.24
   2   4  10  619.22   15.91
   2   4  10  623.40   16.51
  -2   4 -11   16.71    0.96
  -2   4 -11   16.22    1.03
  -2   4 -11   12.46    1.33
  -2   4 -11   15.35    1.02
  -2   4 -11   16.26    0.84
  -2   4 -11   14.95    0.91
  -2   4 -11   15.30    0.90
   2   4  11   16.04    1.57
   2   4  11   15.52    1.76
   2   4  12   24.09    1.95
   2   4  12   19.77    1.79
  -2   4 -12   21.12    0.99
  -2   4 -12   20.26    1.07
  -2   4 -12   21.95    0.99
  -2   4 -12   21.10    1.53
  -2   4 -12   20.74    0.98
  -2   4 -12   23.09    1.13
   2   4  12   22.80    1.05
   2   4  12   22.27    1.69
  -2   4 -13   74.13    2.11
  -2   4 -13   69.31    1.91
  -2   4 -13   72.63    2.74
  -2   4 -13   74.77    2.14
   2   4  13   73.61    2.03
   2   4  13   72.41    2.10
  -2   4 -13   68.86    1.95
  -2   4 -13   68.11    1.95
  -2   4 -14   25.11    0.94
   2   4  14   22.36    0.77
  -2   4 -14   24.36    0.92
   2   4  14   25.08    0.90
   2   5 -14   21.82    0.74
   2   5 -14   28.23    0.92
   2   5 -14   27.56    0.95
   2   5 -14   22.57    0.75
   2   5 -13    0.29    0.33
   2   5 -13    0.30    0.30
   2   5 -13   -0.20    0.37
   2   5 -13    0.12    0.32
   2   5 -13    0.15    0.36
   2   5 -13    0.04    0.32
   2   5 -12   41.32    1.47
   2   5 -12   41.77    1.46
   2   5 -12   41.43    1.49
   2   5 -12   39.31    1.34
   2   5 -12   39.50    2.04
   2   5 -12   39.07    1.53
  -2   5  12   37.62    2.32
   2   5 -12   38.87    1.28
   2   5 -12   40.56    1.43
   2   5 -11   25.13    1.19
   2   5 -11   24.15    1.17
   2   5 -11   25.84    1.21
   2   5 -11   25.45    1.73
  -2   5  11   24.76    1.72
   2   5 -11   24.07    1.02
   2   5 -11   24.28    1.06
   2   5 -11   24.87    1.22
   2   5 -11   25.38    1.16
   2   5 -11   24.22    1.02
  -2   5  11   23.14    1.98
  -2   5  10   47.85    2.52
   2   5 -10   48.12    2.53
   2   5 -10   49.24    1.76
  -2   5  10   45.07    2.82
   2   5  -9  175.40    4.50
   2   5  -9  171.50    4.60
   2   5  -9  175.82    4.52
   2   5  -9  178.42    5.74
   2   5  -8   11.80    1.35
   2   5  -8   13.33    1.46
  -2   5   8   18.15    1.58
  -2   5   8   14.54    1.57
   2   5  -8   14.03    0.99
   2   5  -8   15.42    0.96
   2   5  -8   14.39    0.98
   2   5  -7   15.20    1.56
   2   5  -7   16.37    1.57
  -2   5   7   15.58    1.59
  -2   5   7   15.58    1.59
   2   5  -7   15.92    1.02
   2   5  -7   15.76    1.43
   2   5  -7   16.63    1.06
   2   5  -7   16.93    1.45
   2   5  -6  251.74    7.41
   2   5  -6  253.61    6.22
  -2   5   6  239.84    7.63
   2   5  -6  260.56    6.22
   2   5  -5   18.64    1.03
   2   5  -5   19.73    1.63
  -2   5   5   15.80    1.51
  -2   5   4   79.82    3.40
   2   5  -4   77.16    3.33
  -2   5   4   78.30    3.24
   2   5  -4   72.81    3.16
   2   5  -4   73.69    2.30
   2   5  -3  109.57    4.06
  -2   5   3  111.35    4.26
  -2   5   3  110.28    4.15
   2   5  -3  116.75    4.26
  -2   5   3  106.54    4.08
  -2   5   2  181.96    5.69
   2   5  -2  172.86    5.62
  -2   5   2  184.77    5.76
  -2   5   2  166.18    5.72
  -2   5   2  157.41    5.16
   2   5  -2  176.13    5.59
   2   5  -2  177.45    5.73
   2   5  -1   99.51    3.91
  -2   5   1  106.49    4.15
  -2   5   1   96.10    3.97
  -2   5   1  103.29    3.74
   2   5  -1  104.90    4.04
   2   5  -1   99.77    3.95
  -2   5   0    2.45    0.90
  -2   5   0    2.97    0.91
   2   5   0    2.03    0.82
   2   5   0    2.26    0.84
  -2   5  -1  124.64    4.63
   2   5   1  122.75    4.45
  -2   5  -2    2.85    0.95
   2   5   2    2.53    0.85
  -2   5  -3  148.96    5.21
   2   5   3  149.26    4.96
   2   5   3  140.88    5.23
  -2   5  -4   94.71    3.90
   2   5   4   92.18    4.15
   2   5   4   97.28    3.69
  -2   5  -4   95.46    3.77
  -2   5  -4   96.84    2.69
  -2   5  -5  378.91   10.17
  -2   5  -5  392.43   10.52
   2   5   5  384.39   10.84
  -2   5  -5  375.10   10.04
   2   5   5  372.14    9.80
  -2   5  -5  375.72    8.59
   2   5   6  612.54   16.41
  -2   5  -6  634.22   15.88
  -2   5  -6  634.72   15.62
  -2   5  -6  651.65   14.24
  -2   5  -7    0.32    0.55
  -2   5  -7   -0.09    0.74
   2   5   7    0.53    0.96
  -2   5  -7    0.75    0.49
  -2   5  -7    1.40    0.41
  -2   5  -8   49.62    1.82
  -2   5  -8   47.70    2.55
  -2   5  -8   49.66    1.85
   2   5   8   47.81    3.03
   2   5   8   47.31    2.69
  -2   5  -8   47.99    1.61
  -2   5  -9   12.99    0.92
  -2   5  -9   15.24    1.43
  -2   5  -9   13.45    0.91
   2   5   9   14.87    1.77
   2   5   9   13.68    1.51
  -2   5  -9   14.88    0.90
   2   5   9   16.76    1.59
  -2   5  -9   14.18    0.87
  -2   5 -10   28.67    1.21
  -2   5 -10   29.24    1.26
  -2   5 -10   28.79    1.79
  -2   5 -10   29.99    1.29
   2   5  10   29.56    2.02
   2   5  10   30.63    2.27
  -2   5 -10   28.70    1.22
  -2   5 -10   29.67    1.28
   2   5  10   26.59    1.89
  -2   5 -11   99.49    3.45
   2   5  11   95.51    3.94
  -2   5 -11   97.65    2.65
  -2   5 -11   99.12    2.70
  -2   5 -11  103.76    2.71
  -2   5 -11   98.21    2.65
  -2   5 -11   99.16    2.74
  -2   5 -12    0.82    0.34
  -2   5 -12    0.87    0.36
   2   5  12    0.64    0.33
  -2   5 -12    0.22    0.28
  -2   5 -12    0.74    0.33
  -2   5 -12    0.22    0.28
   2   5  13    3.43    0.33
  -2   5 -13    3.89    0.35
   2   6 -13   10.07    0.45
   2   6 -12   12.06    0.61
   2   6 -12   10.43    0.58
   2   6 -12   11.78    0.60
   2   6 -12   10.57    0.55
   2   6 -11   23.88    0.97
   2   6 -11   24.70    0.92
   2   6 -11   24.81    1.00
   2   6 -11   25.03    1.02
   2   6 -11   25.41    0.97
   2   6 -11   24.59    1.01
   2   6 -10    5.43    0.60
   2   6 -10    5.27    0.86
   2   6 -10    5.13    0.48
   2   6 -10    5.05    0.53
   2   6 -10    4.99    0.58
   2   6 -10    4.99    0.54
   2   6 -10    4.90    0.52
   2   6 -10    4.94    0.46
   2   6 -10    5.20    0.57
   2   6  -9   37.68    2.08
   2   6  -9   36.07    1.36
   2   6  -9   36.10    1.42
   2   6  -9   33.70    1.36
   2   6  -9   36.63    1.39
   2   6  -8    2.97    0.52
   2   6  -8    2.43    0.52
  -2   6   8    2.30    0.75
   2   6  -8    2.78    0.56
   2   6  -8    3.02    0.85
   2   6  -7   28.45    1.98
   2   6  -7   25.23    1.88
   2   6  -7   25.58    1.22
   2   6  -6    5.58    0.66
   2   6  -6    4.10    1.03
   2   6  -6    5.54    1.08
   2   6  -6    5.61    0.65
   2   6  -5   55.07    2.93
   2   6  -5   55.39    1.97
   2   6  -5   53.82    1.84
   2   6  -4    6.11    1.22
   2   6  -4    5.20    1.00
  -2   6   3   29.55    2.11
   2   6  -3   30.70    2.21
  -2   6   3   27.75    2.03
   2   6  -3   30.35    1.96
  -2   6   2   12.49    1.50
   2   6  -2   11.82    1.44
   2   6  -2   13.34    1.46
  -2   6   1   61.08    3.17
   2   6  -1   58.88    3.10
   2   6  -1   63.44    3.05
  -2   6   0  269.05    8.14
   2   6   0  263.69    7.95
   2   6   0  262.43    7.80
  -2   6  -1  235.05    7.42
   2   6   1  227.39    7.10
   2   6   1  230.54    7.15
  -2   6  -2  252.49    7.51
   2   6   2  262.37    7.74
  -2   6  -2  276.05    8.18
   2   6   3   77.16    3.54
  -2   6  -3   78.22    3.39
   2   6   3   83.86    3.49
   2   6   4    2.21    0.99
   2   6   4    4.23    0.91
  -2   6  -4    3.89    0.93
   2   6   5   15.93    1.67
  -2   6  -5   14.60    1.44
   2   6   6    7.36    1.27
  -2   6  -6    6.08    1.03
   2   6   7    7.82    1.13
   2   6   7    6.47    1.23
  -2   6  -7    7.50    1.07
  -2   6  -8   14.62    1.27
   2   6   8   13.89    1.52
   2   6   8   14.42    0.76
  -2   6  -8   15.47    0.87
  -2   6  -8   16.79    0.82
  -2   6  -8   14.82    0.86
  -2   6  -9  517.90   11.34
  -2   6  -9  518.53   11.30
  -2   6  -9  521.24   11.30
  -2   6  -9  528.07   12.25
  -2   6  -9  499.77   11.16
  -2   6 -10  111.57    2.71
  -2   6 -10  108.21    2.74
  -2   6 -10  110.66    2.71
   2   6  11   59.21    1.58
  -2   6 -11   61.02    1.63
  -2   6 -11   58.27    1.61
   2   7 -10   18.61    0.69
   2   7 -10   17.56    0.62
   2   7 -10   18.03    0.68
   2   7  -9   -0.09    0.28
   2   7  -9    0.05    0.30
   2   7  -9   -0.10    0.27
   2   7  -9   -0.27    0.30
   2   7  -8    0.62    0.31
   2   7  -8    0.53    0.34
   2   7  -8    0.48    0.35
   2   7  -8    0.75    0.35
   2   7  -8    0.23    0.35
   2   7  -7   63.53    1.93
   2   7  -7   68.98    2.70
   2   7  -7   64.10    1.80
   2   7  -7   65.07    1.93
   2   7  -7   67.59    1.92
   2   7  -6  132.01    3.37
   2   7  -6  130.86    3.35
   2   7  -6  126.59    3.35
   2   7  -5   53.99    1.75
   2   7  -5   50.07    1.66
   2   7  -5   49.14    1.66
   2   7  -4   17.21    0.93
   2   7  -4   17.62    1.49
   2   7  -4   16.04    0.84
   2   7  -4   15.63    0.84
   2   7  -3   15.84    1.51
   2   7  -2    3.48    0.94
   2   7  -1  148.04    5.05
  -2   7   1  142.83    4.99
  -2   7   0   50.73    2.41
   2   7   0   52.80    2.67
  -2   7   0   49.32    2.72
   2   7   0   51.65    2.42
  -2   7  -1   40.83    2.10
   2   7   1   36.15    2.21
  -2   7  -1   39.17    2.40
   2   7   1   42.01    2.19
  -2   7  -2   11.91    1.14
   2   7   2   10.07    1.18
  -2   7  -3  259.41    7.02
   2   7   3  256.83    7.25
  -2   7  -4    0.62    0.58
   2   7   4    0.23    0.72
  -2   7  -5  111.58    3.63
   2   7   5  112.27    3.92
  -2   7  -6   30.03    1.12
  -2   7  -7  256.85    5.66
  -2   7  -7  256.65    5.65
  -2   7  -7  259.97    5.65
  -2   7  -8   30.98    1.01
  -2   7  -9    0.17    0.22
  -2   7  -9    0.19    0.23
  -2   7  -9    0.40    0.23
   2   8  -6   13.50    0.51
   2   8  -5    1.62    0.26
   2   8  -4  106.99    2.55
   2   8  -3    1.50    0.28
   2   8  -2    4.88    0.37
   2   8  -2    5.12    0.33
   2   8  -1  175.28    4.10
   2   8   0    0.37    0.30
   2   8   2    3.41    0.29
  -3  -8   5   50.04    1.38
  -3  -8   5   51.04    1.43
  -3  -8   4    0.51    0.23
  -3  -8   4    0.82    0.28
   3  -8  -4    0.78    0.27
  -3  -8   4    0.64    0.26
  -3  -8   4    0.81    0.24
   3  -8  -3    5.74    0.42
  -3  -8   3    6.04    0.43
  -3  -8   3    5.79    0.37
  -3  -8   2  138.34    1.30
  -3  -8   2  150.96    1.59
  -3  -8   1   39.80    1.24
  -3  -8   1   37.33    1.17
   3  -8   0   31.08    1.08
  -3  -8   0   38.12    1.17
  -3  -8   0   34.92    1.15
  -3  -8   0   32.58    1.01
   3  -8   0   36.52    1.13
   3  -8   1    3.56    0.40
  -3  -8  -1    4.49    0.37
  -3  -8  -1    4.80    0.42
  -3  -8  -1    4.04    0.43
   3  -8   1    4.01    0.39
  -3  -8  -2    0.22    0.22
   3  -8   2    0.36    0.26
   3  -8   2   -0.02    0.18
   3  -8   2    0.06    0.29
  -3  -8  -2    0.25    0.23
  -3  -8  -2   -0.14    0.28
   3  -8   2    0.20    0.18
  -3  -8  -3  119.43    2.64
   3  -8   3  110.81    2.62
  -3  -8  -3  118.05    2.61
   3  -8   4    6.40    0.38
  -3  -8  -4    7.08    0.37
  -3  -8  -4    7.21    0.37
  -3  -7  10   51.64    1.47
  -3  -7   9   18.44    0.70
  -3  -7   9   19.17    0.85
  -3  -7   9   16.76    0.66
  -3  -7   9   17.39    0.75
  -3  -7   8    9.49    0.63
   3  -7  -8   10.92    0.63
  -3  -7   8   11.68    0.60
  -3  -7   8   13.63    0.62
  -3  -7   8   12.48    0.71
  -3  -7   8   10.40    0.53
  -3  -7   7    7.92    0.99
  -3  -7   7    8.46    0.69
   3  -7  -7    8.46    0.64
  -3  -7   7    8.36    0.72
  -3  -7   7    9.26    0.65
  -3  -7   7    8.80    0.62
  -3  -7   7    8.37    0.62
  -3  -7   6    3.88    0.79
  -3  -7   6    4.40    0.60
   3  -7  -6    4.15    0.56
  -3  -7   6    3.43    0.58
  -3  -7   6    4.06    0.52
  -3  -7   6    4.09    0.52
  -3  -7   6    4.07    0.56
  -3  -7   5    1.94    0.73
  -3  -7   5    1.60    0.51
   3  -7  -5    1.93    0.50
  -3  -7   5    1.37    0.54
   3  -7  -5    1.76    0.45
  -3  -7   5    1.58    0.46
  -3  -7   5    1.09    0.42
  -3  -7   5    1.43    0.50
  -3  -7   4   98.32    2.83
  -3  -7   4   94.73    2.75
  -3  -7   4   93.72    2.74
  -3  -7   4   91.91    2.70
   3  -7  -4   95.20    2.66
   3  -7  -4   92.19    2.71
  -3  -7   4   84.63    2.81
  -3  -7   4   87.99    2.60
  -3  -7   4   92.16    3.28
  -3  -7   4  100.52    2.71
   3  -7  -3   16.21    0.94
  -3  -7   3   17.14    1.03
  -3  -7   3   17.71    0.99
   3  -7  -3   14.93    0.95
   3  -7  -3   13.48    0.88
  -3  -7   3   17.13    1.00
  -3  -7   3   16.91    0.96
   3  -7  -3   16.64    0.95
  -3  -7   3   17.13    0.95
  -3  -7   3   16.73    1.08
   3  -7  -3   16.86    0.97
  -3  -7   3   16.31    0.97
   3  -7  -2   24.27    1.15
  -3  -7   2   22.33    1.22
   3  -7  -2   22.89    1.15
  -3  -7   2   23.49    1.13
  -3  -7   2   24.36    1.11
   3  -7  -2   22.93    1.16
  -3  -7   2   22.05    1.09
   3  -7  -2   24.25    1.17
  -3  -7   2   26.09    1.16
  -3  -7   2   25.15    1.13
  -3  -7   2   23.32    1.19
   3  -7  -2   23.66    1.13
   3  -7  -1  142.94    3.80
  -3  -7   1  151.66    4.00
  -3  -7   1  143.56    3.77
   3  -7  -1  151.93    3.92
  -3  -7   1  147.18    3.85
   3  -7  -1  144.50    3.91
   3  -7  -1  137.67    3.64
   3  -7  -1  150.29    3.88
  -3  -7   1  151.55    3.83
   3  -7  -1  136.30    3.61
  -3  -7   1  153.13    3.81
  -3  -7   1  149.36    3.96
   3  -7  -1  143.49    3.77
   3  -7   0    8.24    0.68
  -3  -7   0    7.85    0.77
   3  -7   0    8.07    0.76
  -3  -7   0    8.74    0.66
  -3  -7   0    8.12    0.73
   3  -7   0    7.23    0.76
   3  -7   0    7.22    0.63
   3  -7   0    7.56    0.76
  -3  -7   0    8.99    0.69
  -3  -7   0    7.93    0.64
   3  -7   0    7.71    0.64
  -3  -7   0    7.06    0.73
   3  -7   0    6.33    0.61
   3  -7   1  134.88    3.56
  -3  -7  -1  140.22    3.76
   3  -7   1  145.17    3.77
  -3  -7  -1  145.74    3.79
   3  -7   1  132.75    3.77
   3  -7   1  137.81    3.70
   3  -7   1  140.09    3.65
  -3  -7  -1  142.93    3.58
   3  -7   1  133.24    3.59
  -3  -7  -1  136.65    3.52
  -3  -7  -1  143.07    3.82
   3  -7   2  103.10    2.79
  -3  -7  -2  110.00    3.01
   3  -7   2  102.45    3.62
   3  -7   2  108.90    3.04
  -3  -7  -2  108.14    3.06
   3  -7   2  108.51    3.12
   3  -7   2  103.10    2.98
   3  -7   2  105.79    2.98
   3  -7   2  109.14    2.97
  -3  -7  -2  108.80    3.09
  -3  -7  -3    3.97    0.59
  -3  -7  -3    3.91    0.54
   3  -7   3    4.23    0.58
   3  -7   3    4.90    0.58
   3  -7   3    3.88    0.64
   3  -7   3    3.46    0.54
   3  -7   3    4.03    0.55
  -3  -7  -3    4.96    0.61
   3  -7   3    4.19    0.82
  -3  -7  -4  116.93    3.17
   3  -7   4  108.54    3.13
   3  -7   4  122.23    3.91
   3  -7   4  120.74    3.13
   3  -7   4  114.32    3.03
   3  -7   4  112.00    3.13
  -3  -7  -4  116.43    3.01
  -3  -7  -4  114.70    3.14
   3  -7   4  118.14    3.12
  -3  -7  -5   39.32    1.44
   3  -7   5   39.42    1.45
   3  -7   5   41.85    2.00
   3  -7   5   42.05    1.42
   3  -7   5   41.62    1.47
   3  -7   5   38.13    1.30
  -3  -7  -5   41.49    1.43
  -3  -7  -5   39.16    1.28
   3  -7   6   34.08    1.21
   3  -7   6   33.03    1.19
   3  -7   6   30.91    1.00
   3  -7   6   33.57    1.22
  -3  -7  -6   35.12    1.21
  -3  -7  -6   33.26    1.15
   3  -7   6   32.68    1.13
   3  -7   7   20.34    0.80
   3  -7   7   18.32    0.74
  -3  -7  -7   21.25    0.79
   3  -7   7   19.23    0.81
  -3  -7  -7   18.61    0.69
   3  -7   7   17.35    0.67
   3  -7   8  175.94    3.78
   3  -7   8  155.66    3.76
   3  -6 -13   66.79    1.74
  -3  -6  13   71.32    1.78
  -3  -6  12   44.18    1.39
   3  -6 -12   44.55    1.32
   3  -6 -11  120.22    3.09
  -3  -6  11  127.30    3.97
   3  -6 -11  112.51    2.93
  -3  -6  11  127.15    3.22
   3  -6 -11  121.86    3.09
  -3  -6  11  112.30    3.06
  -3  -6  11  116.07    3.19
   3  -6 -11  110.47    2.88
   3  -6 -10   19.60    1.04
  -3  -6  10   19.68    0.86
  -3  -6  10   20.50    1.13
   3  -6 -10   20.55    1.53
  -3  -6  10   21.66    1.61
  -3  -6  10   20.54    1.14
   3  -6 -10   19.52    0.95
   3  -6 -10   19.70    1.01
  -3  -6  10   18.49    0.87
   3  -6 -10   20.79    0.97
  -3  -6  10   19.97    1.08
   3  -6 -10   20.15    0.96
  -3  -6   9    1.45    0.43
   3  -6  -9    1.82    0.54
   3  -6  -9    1.64    0.51
  -3  -6   9    1.81    0.47
  -3  -6   9    3.53    0.98
   3  -6  -9    2.07    0.52
   3  -6  -9    0.52    0.69
  -3  -6   9    1.73    0.57
  -3  -6   9    2.06    0.44
   3  -6  -9    1.65    0.50
  -3  -6   9    1.36    0.60
   3  -6  -9    1.78    0.50
  -3  -6   9    1.97    0.56
   3  -6  -8   11.64    0.91
  -3  -6   8   11.67    0.86
   3  -6  -8    9.95    0.85
  -3  -6   8   12.12    0.85
   3  -6  -8    9.86    1.26
  -3  -6   8   11.17    0.98
  -3  -6   8   11.05    0.98
   3  -6  -8   10.71    0.83
   3  -6  -8   11.87    0.88
  -3  -6   8   10.45    0.78
  -3  -6   8   10.45    0.94
   3  -6  -8   11.80    0.86
  -3  -6   8   12.62    1.49
   3  -6  -7   85.52    2.67
   3  -6  -7   83.52    3.65
  -3  -6   7   91.75    2.81
  -3  -6   6   34.50    1.50
   3  -6  -6   30.86    1.52
  -3  -6   6   33.65    1.68
   3  -6  -6   32.64    1.52
  -3  -6   6   35.01    1.60
  -3  -6   6   34.62    1.65
   3  -6  -6   32.50    2.18
  -3  -6   6   31.35    1.64
  -3  -6   6   36.44    1.51
  -3  -6   6   32.66    1.56
  -3  -6   6   38.08    2.38
   3  -6  -6   31.97    1.48
  -3  -6   5   54.67    1.99
  -3  -6   5   54.33    2.23
   3  -6  -5   54.10    2.06
   3  -6  -5   56.54    2.07
  -3  -6   5   59.02    2.13
   3  -6  -5   56.68    1.95
   3  -6  -5   55.08    2.11
  -3  -6   5   58.63    2.07
   3  -6  -5   53.16    2.01
  -3  -6   5   57.01    2.17
  -3  -6   5   59.12    2.99
   3  -6  -5   53.04    2.80
  -3  -6   5   56.57    2.03
  -3  -6   5   53.74    2.14
   3  -6  -5   53.43    1.95
  -3  -6   5   57.81    3.15
  -3  -6   4  155.12    4.27
  -3  -6   4  155.15    4.51
   3  -6  -4  153.22    4.24
   3  -6  -4  154.90    4.23
  -3  -6   4  152.01    4.29
   3  -6  -4  148.13    4.15
   3  -6  -4  152.94    4.29
  -3  -6   4  160.58    4.29
   3  -6  -4  160.36    4.20
   3  -6  -4  146.06    4.13
   3  -6  -4  155.76    4.25
  -3  -6   4  163.53    4.47
  -3  -6   4  168.34    5.46
   3  -6  -4  145.85    5.19
  -3  -6   4  164.59    4.27
  -3  -6   4  160.84    4.38
   3  -6  -4  154.56    4.24
  -3  -6   4  169.13    5.78
  -3  -6   3   85.79    2.75
  -3  -6   3   82.85    2.88
   3  -6  -3   82.93    2.65
   3  -6  -3   78.79    2.60
  -3  -6   3   79.36    2.57
   3  -6  -3   78.15    2.64
  -3  -6   3   84.74    2.73
  -3  -6   3   82.78    2.70
   3  -6  -3   85.20    2.64
   3  -6  -3   82.02    2.73
  -3  -6   3   85.39    2.68
   3  -6  -3   80.63    2.63
   3  -6  -3   82.13    2.64
  -3  -6   3   84.41    2.82
  -3  -6   3   84.63    3.51
   3  -6  -3   73.15    3.33
   3  -6  -3   81.49    2.67
  -3  -6   3   82.19    2.72
  -3  -6   3   83.17    2.62
  -3  -6   3   78.69    3.72
   3  -6  -2   73.33    2.49
   3  -6  -2   74.26    2.46
  -3  -6   2   74.57    2.61
   3  -6  -2   74.25    2.51
  -3  -6   2   74.20    2.49
   3  -6  -2   74.20    2.27
  -3  -6   2   77.58    2.46
   3  -6  -2   71.84    2.55
  -3  -6   2   73.82    2.47
  -3  -6   2   72.76    2.54
   3  -6  -2   74.65    2.43
  -3  -6   2   71.35    2.44
  -3  -6   2   71.98    2.44
   3  -6  -2   71.04    2.27
   3  -6  -2   78.17    2.50
   3  -6  -2   72.16    2.43
  -3  -6   2   75.08    2.58
  -3  -6   2   74.77    2.69
   3  -6  -1  104.41    3.13
  -3  -6   1  108.29    3.31
  -3  -6   1  111.10    3.17
   3  -6  -1  105.51    3.21
  -3  -6   1  112.92    3.12
   3  -6  -1  110.18    3.06
  -3  -6   1  102.03    3.10
  -3  -6   1   99.01    3.23
   3  -6  -1  103.19    3.28
   3  -6  -1   99.47    3.01
  -3  -6   1  104.82    3.20
  -3  -6   1  108.52    3.12
   3  -6  -1  101.05    3.02
   3  -6  -1  109.08    3.21
  -3  -6   1  104.60    3.27
  -3  -6   1  100.71    3.34
   3  -6  -1   99.82    3.05
   3  -6   0   24.27    1.25
   3  -6   0   23.78    1.31
  -3  -6   0   23.31    1.20
   3  -6   0   23.55    1.22
  -3  -6   0   23.26    1.33
  -3  -6   0   24.47    1.23
   3  -6   0   24.36    1.32
   3  -6   0   23.40    1.21
  -3  -6   0   24.25    1.19
  -3  -6   0   23.87    1.25
   3  -6   0   26.64    1.44
  -3  -6   0   21.64    1.32
  -3  -6   0   24.83    1.35
   3  -6   0   23.06    1.68
  -3  -6   0   23.22    1.36
   3  -6   0   23.52    1.21
  -3  -6   0   24.02    1.42
   3  -6   1    0.13    0.45
  -3  -6  -1    0.41    0.60
  -3  -6  -1    0.22    0.55
   3  -6   1    0.50    0.48
  -3  -6  -1    0.10    0.48
   3  -6   1    0.26    0.50
   3  -6   1    0.31    0.50
  -3  -6  -1    0.66    0.45
  -3  -6  -1    0.57    0.59
   3  -6   1    0.38    0.65
  -3  -6  -1    0.40    0.46
   3  -6   1    0.43    0.74
  -3  -6  -1   -0.03    0.43
  -3  -6  -1    0.62    0.54
   3  -6   1    0.49    0.57
   3  -6   1    0.61    0.56
  -3  -6  -2  142.58    5.36
  -3  -6  -2  144.94    3.80
   3  -6   2  140.53    4.02
   3  -6   2  140.38    3.99
   3  -6   2  138.51    3.79
  -3  -6  -2  145.52    4.03
   3  -6   2  137.33    3.99
   3  -6   2  146.32    4.02
  -3  -6  -2  147.23    3.79
  -3  -6  -2  144.41    4.17
   3  -6   2  138.38    4.11
  -3  -6  -2  145.76    4.11
   3  -6   2  146.21    5.02
  -3  -6  -2  146.53    4.12
   3  -6   3   46.94    1.89
   3  -6   3   47.43    1.87
  -3  -6  -3   49.22    1.95
  -3  -6  -3   47.16    1.83
   3  -6   3   48.17    1.90
   3  -6   3   46.79    1.88
   3  -6   3   47.07    1.97
  -3  -6  -3   44.56    1.81
  -3  -6  -3   48.50    1.98
  -3  -6  -3   45.69    1.90
  -3  -6  -3   45.87    2.79
   3  -6   3   48.40    2.64
   3  -6   4    8.31    1.23
  -3  -6  -4    8.52    0.88
  -3  -6  -4    9.23    0.87
   3  -6   4    7.72    0.84
  -3  -6  -4    8.07    1.28
   3  -6   4    7.79    0.86
   3  -6   4    8.32    0.83
   3  -6   5   34.89    1.55
   3  -6   5   31.30    1.43
  -3  -6  -5   30.76    2.24
  -3  -6  -5   31.38    1.31
   3  -6   5   34.79    2.20
   3  -6   6   50.20    2.60
  -3  -6  -6   47.98    1.74
  -3  -6  -6   48.58    1.81
   3  -6   6   50.24    1.79
  -3  -6  -6   47.01    1.68
   3  -6   6   47.40    1.85
   3  -6   6   49.42    1.69
   3  -6   6   46.80    1.82
   3  -6   6   42.02    1.70
  -3  -6  -6   41.75    2.57
   3  -6   7   45.68    1.73
  -3  -6  -7   49.01    2.64
   3  -6   7   58.25    2.71
   3  -6   7   50.57    1.74
  -3  -6  -7   51.46    1.74
  -3  -6  -7   53.79    1.80
   3  -6   7   48.72    1.73
   3  -6   7   50.99    1.84
   3  -6   7   49.02    1.61
  -3  -6  -7   51.26    1.70
   3  -6   7   54.58    1.86
   3  -6   8   67.83    2.00
   3  -6   8   62.43    1.83
  -3  -6  -8   60.64    1.87
  -3  -6  -8   58.32    1.74
   3  -6   8   68.15    2.81
   3  -6   8   60.58    1.96
  -3  -6  -8   60.34    1.79
  -3  -6  -8   64.83    1.93
   3  -6   8   62.68    1.85
  -3  -6  -8   61.22    2.76
   3  -6   8   51.57    1.84
   3  -6   9  166.96    4.33
   3  -6   9  207.12    5.42
  -3  -6  -9  166.42    4.24
  -3  -6  -9  198.34    4.45
   3  -6   9  201.36    4.49
   3  -6   9  201.52    4.46
  -3  -6  -9  185.73    4.28
  -3  -6 -10   51.89    1.43
   3  -6  10   49.86    1.37
  -3  -5  14   14.73    0.75
   3  -5 -14   15.75    0.72
   3  -5 -14   14.78    0.73
   3  -5 -14   15.12    0.74
  -3  -5  14   16.69    0.79
   3  -5 -13    1.88    0.70
  -3  -5  13    2.81    0.53
   3  -5 -13    2.35    0.46
  -3  -5  13    3.18    0.49
   3  -5 -13    2.38    0.42
   3  -5 -13    1.92    0.45
   3  -5 -13    2.80    0.49
  -3  -5  13    2.80    0.56
   3  -5 -12   28.95    1.24
   3  -5 -12   30.05    1.32
  -3  -5  12   34.66    2.02
  -3  -5  12   28.71    1.35
  -3  -5  12   26.07    1.90
   3  -5 -12   31.84    1.36
   3  -5 -12   29.03    1.32
  -3  -5  12   30.68    1.42
   3  -5 -12   26.48    1.91
  -3  -5  12   28.96    1.39
   3  -5 -11    2.37    0.58
   3  -5 -11    1.63    0.54
  -3  -5  11    2.45    0.63
   3  -5 -11    2.37    0.59
  -3  -5  11    2.54    0.98
   3  -5 -11    1.45    0.80
  -3  -5  11    2.51    0.62
   3  -5 -11    1.83    0.59
  -3  -5  11    1.99    0.67
  -3  -5  11    1.80    0.88
  -3  -5  10   35.18    1.38
   3  -5 -10   34.82    2.41
  -3  -5  10   38.38    2.51
  -3  -5  10   38.04    2.46
  -3  -5   9   48.71    2.82
  -3  -5   9   50.65    2.11
   3  -5  -9   49.19    2.95
   3  -5  -9   49.38    1.99
  -3  -5   9   52.03    2.16
   3  -5  -9   49.49    1.98
  -3  -5   9   49.28    1.78
  -3  -5   9   50.39    1.82
   3  -5  -9   50.69    1.98
   3  -5  -9   48.22    1.98
  -3  -5   9   46.95    1.89
   3  -5  -9   47.09    1.84
  -3  -5   9   51.59    2.15
  -3  -5   9   56.91    3.08
  -3  -5   9   50.97    2.84
   3  -5  -8   40.75    1.69
  -3  -5   8   39.74    1.87
  -3  -5   8   40.24    1.71
  -3  -5   8   40.90    2.54
  -3  -5   8   38.86    1.60
  -3  -5   8   40.07    1.89
   3  -5  -8   33.34    2.45
   3  -5  -8   38.80    1.66
  -3  -5   8   39.32    1.64
   3  -5  -8   41.68    1.79
   3  -5  -8   39.94    1.76
  -3  -5   8   38.44    1.73
  -3  -5   8   42.04    2.69
   3  -5  -8   39.02    1.75
  -3  -5   8   39.42    1.85
   3  -5  -8   42.97    1.79
  -3  -5   8   38.64    2.55
  -3  -5   7   74.98    2.70
   3  -5  -7   69.77    2.43
  -3  -5   7   77.83    2.54
  -3  -5   7   73.99    3.40
   3  -5  -7   73.25    2.57
  -3  -5   7   76.24    2.47
   3  -5  -7   74.68    2.28
   3  -5  -7   73.43    2.57
  -3  -5   7   71.97    2.56
  -3  -5   7   76.45    3.67
   3  -5  -7   72.46    3.57
  -3  -5   7   76.53    2.72
  -3  -5   7   73.94    2.41
   3  -5  -7   74.22    2.54
  -3  -5   7   76.46    2.70
   3  -5  -7   74.86    2.54
  -3  -5   7   65.25    3.35
   3  -5  -7   72.69    2.46
  -3  -5   7   74.24    3.62
   3  -5  -6   87.53    2.77
  -3  -5   6   79.66    3.79
  -3  -5   6   89.86    2.85
   3  -5  -6   87.60    2.62
  -3  -5   6   92.29    2.79
   3  -5  -6   85.26    2.83
   3  -5  -6   85.91    2.84
   3  -5  -6   83.94    2.68
   3  -5  -6   83.21    2.73
  -3  -5   6   93.25    2.95
  -3  -5   6   85.57    2.69
  -3  -5   6   88.87    3.00
   3  -5  -6   86.52    2.77
   3  -5  -6   81.10    3.79
  -3  -5   6   92.08    3.03
  -3  -5   6   89.36    2.74
   3  -5  -6   85.06    2.80
  -3  -5   6   86.05    2.93
   3  -5  -6   91.06    2.82
  -3  -5   6   90.95    4.02
  -3  -5   5   35.35    2.39
   3  -5  -5   38.87    1.64
  -3  -5   5   39.53    1.65
  -3  -5   5   38.84    1.69
   3  -5  -5   34.22    1.50
   3  -5  -5   37.66    1.67
  -3  -5   5   36.58    1.58
   3  -5  -5   36.29    1.52
   3  -5  -5   38.85    1.69
   3  -5  -5   38.65    1.62
   3  -5  -5   36.94    1.57
  -3  -5   5   36.84    1.72
  -3  -5   5   37.22    1.62
   3  -5  -5   37.60    1.62
  -3  -5   5   37.25    1.76
  -3  -5   5   36.57    1.73
  -3  -5   5   34.25    1.52
   3  -5  -5   37.49    1.60
   3  -5  -5   37.83    1.62
  -3  -5   5   36.95    1.71
   3  -5  -5   36.65    1.59
  -3  -5   5   30.76    2.31
  -3  -5   4   93.66    2.71
  -3  -5   4  100.72    2.96
   3  -5  -4   96.72    2.88
   3  -5  -4  100.57    3.05
   3  -5  -4   97.45    2.97
   3  -5  -4   96.68    2.92
   3  -5  -4   98.55    3.00
  -3  -5   4   99.18    3.11
   3  -5  -4   97.07    2.91
   3  -5  -4   93.12    2.91
  -3  -5   4   94.70    3.05
   3  -5  -4   95.25    2.92
   3  -5  -4   88.44    3.81
  -3  -5   4   96.77    3.14
  -3  -5   4   96.79    2.89
  -3  -5   4  100.43    3.04
   3  -5  -4   92.71    2.92
  -3  -5   4   98.74    3.01
  -3  -5   4   93.82    2.97
  -3  -5   4   99.94    3.19
   3  -5  -4   99.47    2.96
   3  -5  -4   94.44    2.93
  -3  -5   4   96.63    2.85
   3  -5  -3   45.59    1.83
  -3  -5   3   46.70    1.76
   3  -5  -3   44.38    1.72
  -3  -5   3   45.60    1.63
   3  -5  -3   44.29    1.78
   3  -5  -3   44.08    1.81
   3  -5  -3   43.41    1.71
  -3  -5   3   48.85    1.94
   3  -5  -3   44.61    1.70
  -3  -5   3   46.14    1.86
   3  -5  -3   45.07    1.77
   3  -5  -3   40.63    1.70
  -3  -5   3   42.07    1.86
   3  -5  -3   41.27    2.34
  -3  -5   3   47.34    1.76
   3  -5  -3   42.68    1.79
  -3  -5   3   47.68    1.83
  -3  -5   3   43.23    1.82
  -3  -5   3   45.18    1.84
  -3  -5   3   43.27    1.91
   3  -5  -3   44.73    1.74
   3  -5  -3   43.93    1.72
  -3  -5   3   42.67    1.72
  -3  -5   2   88.63    2.85
  -3  -5   2   87.93    2.92
   3  -5  -2   90.56    2.73
   3  -5  -2   89.24    2.70
  -3  -5   2   92.29    2.79
   3  -5  -2   89.55    2.85
  -3  -5   2   90.97    2.77
  -3  -5   2   91.19    2.86
  -3  -5   2   89.36    2.71
   3  -5  -2   87.82    2.61
   3  -5  -2   91.04    2.83
   3  -5  -2   85.94    2.71
  -3  -5   2   88.99    2.60
   3  -5  -2   88.60    2.81
   3  -5  -2   89.52    2.71
  -3  -5   2   89.68    2.86
   3  -5  -2   83.53    3.21
   3  -5  -2   85.72    3.48
   3  -5  -2   83.95    2.57
   3  -5  -2   83.09    2.66
  -3  -5   2   86.14    2.74
   3  -5  -2   88.43    2.76
  -3  -5   2   90.02    2.68
   3  -5  -2   86.56    2.57
  -3  -5   2   83.79    3.74
  -3  -5   1  256.38    6.60
  -3  -5   1  253.98    6.50
   3  -5  -1  261.86    6.30
   3  -5  -1  259.44    6.45
  -3  -5   1  267.96    6.34
  -3  -5   1  263.23    6.25
   3  -5  -1  261.27    6.31
   3  -5  -1  255.11    6.38
   3  -5  -1  253.28    6.45
   3  -5  -1  259.35    6.32
  -3  -5   1  256.56    6.50
   3  -5  -1  265.27    6.44
   3  -5  -1  244.39    6.23
  -3  -5   1  262.48    6.36
   3  -5  -1  256.08    6.27
  -3  -5   1  266.83    6.30
  -3  -5   1  262.74    6.34
  -3  -5   1  264.39    6.56
   3  -5  -1  261.10    6.54
  -3  -5   1  259.38    6.44
   3  -5  -1  259.09    6.28
  -3  -5   1  268.84    7.28
   3  -5  -1  248.50    7.12
  -3  -5   1  264.42    7.69
  -3  -5   0   27.77    1.40
  -3  -5   0   26.86    1.45
   3  -5   0   29.00    1.27
   3  -5   0   27.12    1.22
  -3  -5   0   26.63    1.37
  -3  -5   0   30.05    1.49
   3  -5   0   27.36    1.43
  -3  -5   0   26.16    1.25
  -3  -5   0   28.67    1.31
  -3  -5   0   29.10    1.30
  -3  -5   0   26.56    1.26
   3  -5   0   27.07    1.33
   3  -5   0   28.05    1.36
   3  -5   0   27.34    1.44
   3  -5   0   26.36    1.27
  -3  -5   0   27.11    1.39
   3  -5   0   23.67    1.71
  -3  -5   0   26.37    1.25
   3  -5   0   27.63    1.37
  -3  -5   0   24.72    1.21
   3  -5   0   25.93    1.28
  -3  -5   0   21.99    1.77
  -3  -5  -1  212.64    5.17
   3  -5   1  206.10    5.33
   3  -5   1  209.25    5.51
  -3  -5  -1  217.90    5.19
  -3  -5  -1  206.85    5.29
  -3  -5  -1  205.86    5.50
   3  -5   1  215.14    5.38
  -3  -5  -1  216.82    5.22
   3  -5   1  205.41    5.37
   3  -5   1  210.50    5.42
   3  -5   1  209.80    5.21
  -3  -5  -1  209.68    5.39
  -3  -5  -1  208.65    5.46
  -3  -5  -1  211.16    5.54
   3  -5   1  202.10    5.12
   3  -5   1  188.70    5.20
   3  -5   1  206.98    5.10
  -3  -5  -1  209.47    5.43
   3  -5   1  214.35    5.40
  -3  -5  -1  210.33    5.19
  -3  -5  -1  204.23    6.26
  -3  -5  -2   55.75    2.14
  -3  -5  -2   53.80    1.85
  -3  -5  -2   56.99    2.09
   3  -5   2   56.74    2.20
  -3  -5  -2   55.49    2.18
  -3  -5  -2   58.00    1.93
   3  -5   2   58.54    2.15
   3  -5   2   58.87    2.11
   3  -5   2   56.89    2.18
   3  -5   2   56.62    1.94
  -3  -5  -2   58.59    2.10
   3  -5   2   51.43    1.99
   3  -5   2   62.09    2.16
  -3  -5  -2   57.88    1.90
   3  -5   2   56.22    2.08
  -3  -5  -2   60.21    1.92
   3  -5   2   52.57    2.11
  -3  -5  -2   57.24    2.16
   3  -5   3   84.96    2.77
  -3  -5  -3   83.72    3.93
  -3  -5  -3   86.46    2.66
  -3  -5  -3   88.48    2.87
  -3  -5  -3   89.26    2.86
   3  -5   3   95.72    2.99
  -3  -5  -3   90.33    2.98
  -3  -5  -3   87.69    2.58
   3  -5   3   85.34    2.87
   3  -5   3   88.98    2.81
   3  -5   3   90.28    2.60
  -3  -5  -3   88.27    2.76
   3  -5   3   86.86    3.71
   3  -5   3   86.70    2.86
  -3  -5  -3   85.79    2.54
   3  -5   3   89.20    2.82
  -3  -5  -3   91.50    2.90
   3  -5   3   96.33    2.97
   3  -5   4   34.56    1.61
  -3  -5  -4   38.74    2.58
  -3  -5  -4   41.12    1.65
  -3  -5  -4   40.51    1.74
   3  -5   4   41.41    1.78
   3  -5   4   38.78    1.67
  -3  -5  -4   38.55    1.55
  -3  -5  -4   36.31    1.56
   3  -5   4   41.16    1.72
  -3  -5  -4   39.53    1.75
  -3  -5  -4   38.27    1.79
   3  -5   4   39.69    1.79
   3  -5   4   41.46    1.77
   3  -5   4   35.33    2.36
  -3  -5  -4   39.58    1.72
   3  -5   4   39.36    1.77
  -3  -5  -5    0.24    0.78
   3  -5   5   -0.21    0.53
  -3  -5  -5    0.20    0.52
  -3  -5  -5    0.05    0.59
  -3  -5  -5   -0.05    0.55
   3  -5   5    0.05    0.61
   3  -5   5    0.19    0.56
  -3  -5  -5    0.13    0.55
   3  -5   5    0.08    0.51
  -3  -5  -5    0.98    0.52
  -3  -5  -5    0.07    0.46
   3  -5   5   -0.24    0.56
  -3  -5  -5    0.29    0.54
   3  -5   5    0.13    0.53
   3  -5   5    0.54    0.60
   3  -5   5   -0.52    1.00
   3  -5   6   26.20    1.45
   3  -5   6   29.15    1.46
  -3  -5  -6   29.03    1.53
   3  -5   6   28.36    1.51
   3  -5   6   28.50    1.39
  -3  -5  -6   28.40    1.37
   3  -5   6   29.79    2.18
  -3  -5  -6   27.85    1.37
   3  -5   6   25.83    1.50
  -3  -5  -6   31.22    1.47
  -3  -5  -6   29.36    1.43
   3  -5   6   28.02    1.41
   3  -5   6   25.17    1.41
  -3  -5  -6   27.05    2.21
   3  -5   7  229.04    5.86
   3  -5   7  232.43    5.74
  -3  -5  -7  227.01    5.95
  -3  -5  -7  230.73    5.75
   3  -5   7  222.40    5.86
   3  -5   7  216.41    5.59
   3  -5   7  223.17    5.97
  -3  -5  -7  230.95    5.63
  -3  -5  -7  234.86    5.83
   3  -5   7  227.61    7.09
  -3  -5  -7  216.98    7.30
   3  -5   7  224.20    5.83
   3  -5   7  227.15    5.73
  -3  -5  -7  227.38    5.73
   3  -5   8   81.68    2.56
   3  -5   8   87.93    3.69
  -3  -5  -8   82.34    3.78
   3  -5   9    2.89    0.66
  -3  -5  -9    2.41    0.58
  -3  -5  -9    1.97    0.86
   3  -5   9    1.70    0.55
  -3  -5  -9    2.70    0.58
   3  -5   9    3.83    0.92
   3  -5   9    2.16    0.53
  -3  -5  -9    2.17    0.47
   3  -5   9    2.70    0.56
   3  -5  10   13.06    0.92
  -3  -5 -10   14.42    0.90
  -3  -5 -10   14.82    0.89
   3  -5  10   15.12    1.31
  -3  -5 -10   13.18    1.33
   3  -5  10   13.29    0.89
   3  -5  10   14.05    0.84
   3  -5  10   14.60    0.85
  -3  -5 -11  108.76    2.89
   3  -5  11  113.72    3.04
  -3  -5 -11  116.45    3.00
   3  -5  11  107.82    2.93
   3  -5  11  106.64    2.75
   3  -5  11  110.04    2.75
  -3  -5 -12   70.08    1.88
   3  -5  12   70.74    1.97
   3  -4 -16    0.67    0.30
  -3  -4  15  161.50    4.01
  -3  -4  15  171.24    4.12
   3  -4 -15  174.50    4.03
   3  -4 -15  178.73    4.13
  -3  -4  15  173.79    4.14
   3  -4 -15  172.25    3.99
  -3  -4  14    1.28    0.80
   3  -4 -14    1.35    0.49
  -3  -4  14    1.06    0.54
   3  -4 -14    0.98    0.49
  -3  -4  14    0.97    0.49
   3  -4 -14    1.41    0.45
   3  -4 -14    0.76    0.42
   3  -4 -14    0.26    0.71
  -3  -4  14    0.91    0.47
  -3  -4  13   36.03    1.63
  -3  -4  13   35.49    2.12
   3  -4 -13   41.94    1.69
  -3  -4  13   40.52    1.72
   3  -4 -13   37.77    1.60
   3  -4 -13   37.93    2.43
  -3  -4  13   38.66    1.67
   3  -4 -13   38.31    1.57
   3  -4 -13   37.88    1.53
  -3  -4  13   39.58    2.56
  -3  -4  12  111.71    4.31
   3  -4 -12  105.54    4.50
  -3  -4  12  104.56    4.57
   3  -4 -11    2.58    0.51
  -3  -4  11    3.16    0.73
   3  -4 -11    1.47    0.65
  -3  -4  11    2.88    1.02
   3  -4 -11    2.34    0.63
   3  -4 -11    2.61    0.68
  -3  -4  11    3.54    1.10
  -3  -4  11    2.71    0.71
   3  -4 -11    2.82    0.71
  -3  -4  11    4.07    0.73
   3  -4 -11    2.37    1.07
  -3  -4  10   41.43    1.87
   3  -4 -10   41.05    2.77
  -3  -4  10   37.09    1.86
   3  -4 -10   42.01    1.80
   3  -4 -10   43.17    1.86
  -3  -4  10   38.42    2.40
   3  -4 -10   40.45    1.80
   3  -4 -10   38.78    1.76
  -3  -4  10   38.72    1.65
   3  -4 -10   40.77    1.61
  -3  -4  10   41.94    1.91
  -3  -4  10   38.83    2.71
  -3  -4  10   43.59    2.72
  -3  -4   9   29.77    2.35
  -3  -4   9   32.15    1.37
   3  -4  -9   35.22    2.50
  -3  -4   9   36.97    1.73
  -3  -4   9   34.78    1.51
  -3  -4   9   28.96    2.15
   3  -4  -9   32.48    1.41
  -3  -4   9   33.86    1.41
   3  -4  -9   31.80    1.57
   3  -4  -9   33.84    1.62
  -3  -4   9   31.70    1.50
  -3  -4   9   34.08    1.69
   3  -4  -9   31.30    1.43
   3  -4  -9   34.11    1.65
   3  -4  -9   33.88    1.60
  -3  -4   9   30.48    1.66
  -3  -4   9   34.97    2.28
   3  -4  -8  534.36   12.36
  -3  -4   8  517.77   13.92
  -3  -4   8  556.43   12.30
  -3  -4   8  563.55   12.71
  -3  -4   8  579.04   12.47
  -3  -4   8  553.76   12.33
   3  -4  -8  542.08   12.57
   3  -4  -8  535.85   12.56
  -3  -4   8  551.97   12.54
  -3  -4   8  537.11   12.38
  -3  -4   8  558.27   12.73
   3  -4  -8  549.16   12.39
  -3  -4   8  509.71   14.05
   3  -4  -8  559.50   12.63
   3  -4  -8  558.27   12.56
  -3  -4   8  545.76   12.70
  -3  -4   7   43.13    2.59
  -3  -4   7   49.02    1.75
   3  -4  -7   42.33    2.60
  -3  -4   7   48.29    1.96
  -3  -4   7   49.91    1.84
  -3  -4   7   47.42    1.82
   3  -4  -7   46.95    1.78
   3  -4  -7   47.50    1.62
  -3  -4   7   50.00    1.78
   3  -4  -7   44.79    1.87
   3  -4  -7   48.09    1.90
   3  -4  -7   45.94    1.75
  -3  -4   7   49.20    1.91
  -3  -4   7   47.96    1.78
  -3  -4   7   48.95    1.98
   3  -4  -7   46.58    1.78
   3  -4  -7   49.28    1.91
   3  -4  -7   48.67    1.90
  -3  -4   7   51.14    2.02
  -3  -4   7   47.85    2.70
  -3  -4   6  168.12    5.53
  -3  -4   6  167.28    4.36
   3  -4  -6  166.26    5.66
  -3  -4   6  184.34    4.69
  -3  -4   6  168.90    4.48
  -3  -4   6  173.27    4.48
   3  -4  -6  168.21    4.42
   3  -4  -6  171.54    4.26
  -3  -4   6  176.31    4.42
   3  -4  -6  158.68    4.39
   3  -4  -6  166.40    4.52
   3  -4  -6  172.59    4.40
   3  -4  -6  178.03    4.58
  -3  -4   6  171.30    4.57
  -3  -4   6  173.32    4.65
   3  -4  -6  170.13    4.44
   3  -4  -6  170.19    4.50
   3  -4  -6  173.43    4.56
  -3  -4   6  168.02    4.58
  -3  -4   6  174.05    5.73
  -3  -4   5  119.73    4.17
  -3  -4   5  121.54    4.51
  -3  -4   5  123.60    3.30
   3  -4  -5  117.93    4.38
  -3  -4   5  125.36    3.52
   3  -4  -5  120.34    3.28
  -3  -4   5  120.83    3.40
  -3  -4   5  122.65    3.38
   3  -4  -5  122.28    3.33
  -3  -4   5  118.09    4.43
   3  -4  -5  120.05    3.21
  -3  -4   5  122.66    3.33
   3  -4  -5  116.23    3.30
   3  -4  -5  118.69    3.35
   3  -4  -5  117.04    3.42
   3  -4  -5  123.56    3.42
  -3  -4   5  120.40    3.45
  -3  -4   5  124.76    3.53
   3  -4  -5  120.96    3.33
   3  -4  -5  118.82    3.31
   3  -4  -5  117.08    3.34
   3  -4  -5  123.70    3.44
  -3  -4   5  119.67    3.45
  -3  -4   5  116.19    4.39
  -3  -4   4   57.78    2.82
  -3  -4   4   59.58    2.52
   3  -4  -4   56.15    1.93
  -3  -4   4   55.20    2.85
  -3  -4   4   64.53    2.14
   3  -4  -4   58.20    2.68
   3  -4  -4   58.35    1.99
  -3  -4   4   60.69    2.07
  -3  -4   4   59.03    2.00
  -3  -4   4   60.90    1.92
   3  -4  -4   59.40    2.05
  -3  -4   4   57.85    1.77
  -3  -4   4   62.09    1.97
   3  -4  -4   60.59    1.93
   3  -4  -4   60.14    2.04
   3  -4  -4   56.86    1.94
   3  -4  -4   59.54    2.03
  -3  -4   4   61.36    2.10
  -3  -4   4   58.33    2.11
   3  -4  -4   58.45    1.96
  -3  -4   4   60.13    1.94
  -3  -4   4   58.78    2.07
   3  -4  -4   59.15    1.97
   3  -4  -4   57.86    2.02
   3  -4  -4   60.80    1.98
  -3  -4   4   58.29    2.82
  -3  -4   3    9.27    0.81
   3  -4  -3   10.23    0.75
  -3  -4   3    9.66    0.80
  -3  -4   3   10.38    0.79
   3  -4  -3   10.87    0.81
  -3  -4   3    9.37    0.71
   3  -4  -3    9.14    0.61
   3  -4  -3    8.31    1.02
  -3  -4   3    9.57    0.80
   3  -4  -3    9.98    0.73
  -3  -4   3    8.02    1.11
  -3  -4   3    9.90    1.26
   3  -4  -3   10.06    0.64
   3  -4  -3    9.42    0.81
  -3  -4   3    9.02    0.65
  -3  -4   3    9.38    0.72
   3  -4  -3   10.01    0.74
  -3  -4   3    8.94    0.71
   3  -4  -3    9.66    0.79
   3  -4  -3    9.39    0.74
   3  -4  -3    9.86    0.81
  -3  -4   3    8.81    0.79
   3  -4  -3    7.84    0.86
   3  -4  -3    9.05    0.73
   3  -4  -3    9.65    0.79
  -3  -4   3    7.18    0.76
   3  -4  -3   10.00    0.76
  -3  -4   3    8.48    1.14
  -3  -4   2  694.28   15.21
   3  -4  -2  690.43   14.97
  -3  -4   2  673.75   14.99
  -3  -4   2  700.91   15.16
   3  -4  -2  681.55   15.13
  -3  -4   2  672.15   16.21
  -3  -4   2  693.76   14.95
   3  -4  -2  672.14   14.86
   3  -4  -2  680.79   15.89
  -3  -4   2  666.91   15.14
  -3  -4   2  670.63   16.47
   3  -4  -2  691.01   14.96
  -3  -4   2  683.83   15.03
  -3  -4   2  680.59   14.83
  -3  -4   2  717.84   15.01
   3  -4  -2  678.30   14.88
   3  -4  -2  686.06   15.01
   3  -4  -2  688.26   15.10
   3  -4  -2  682.20   15.05
   3  -4  -2  673.95   15.09
   3  -4  -2  693.58   14.98
  -3  -4   2  690.23   15.13
   3  -4  -2  672.88   15.63
   3  -4  -2  681.95   15.02
   3  -4  -2  670.98   15.02
  -3  -4   2  681.15   15.02
   3  -4  -2  679.21   14.92
  -3  -4   2  694.27   16.27
   3  -4  -1  124.90    3.24
  -3  -4   1  121.62    3.43
  -3  -4   1  124.57    3.27
   3  -4  -1  124.04    3.43
  -3  -4   1  120.97    3.41
  -3  -4   1  116.48    3.22
  -3  -4   1  119.71    4.11
  -3  -4   1  120.92    3.20
   3  -4  -1  118.28    3.21
  -3  -4   1  114.15    4.27
   3  -4  -1  114.11    3.82
  -3  -4   1  123.91    4.33
   3  -4  -1  125.57    3.22
  -3  -4   1  125.02    4.46
   3  -4  -1  120.93    3.24
  -3  -4   1  124.51    3.18
  -3  -4   1  124.80    3.25
   3  -4  -1  121.20    3.29
   3  -4  -1  121.24    3.36
  -3  -4   1  123.98    3.33
   3  -4  -1  123.01    3.39
   3  -4  -1  121.09    3.22
  -3  -4   1  119.83    3.35
   3  -4  -1  125.65    3.92
   3  -4  -1  126.92    3.33
   3  -4  -1  118.05    3.28
  -3  -4   1  117.02    3.25
   3  -4  -1  120.45    3.16
  -3  -4   1  127.15    4.20
   3  -4   0  113.65    3.21
  -3  -4   0  116.84    3.34
   3  -4   0  120.45    3.10
  -3  -4   0  119.83    3.35
  -3  -4   0  115.36    3.11
   3  -4   0  118.35    3.34
  -3  -4   0  116.20    3.19
  -3  -4   0  109.76    4.16
   3  -4   0  114.20    3.10
  -3  -4   0  118.03    4.23
   3  -4   0  103.72    3.58
  -3  -4   0  116.54    3.94
   3  -4   0  116.77    3.08
  -3  -4   0  117.80    3.10
   3  -4   0  120.89    3.21
   3  -4   0  119.78    3.27
  -3  -4   0  120.63    3.13
  -3  -4   0  116.73    3.25
  -3  -4   0  117.64    3.09
   3  -4   0  115.84    3.21
   3  -4   0  118.28    3.21
   3  -4   0  119.33    3.30
   3  -4   0  118.28    3.13
  -3  -4   0  120.56    3.28
   3  -4   0  117.62    3.90
   3  -4   0  113.90    3.17
   3  -4   0  117.17    3.22
  -3  -4   0  117.17    3.12
  -3  -4   0  114.06    3.96
   3  -4   1  194.49    4.76
  -3  -4  -1  201.26    5.04
   3  -4   1  203.27    5.00
  -3  -4  -1  200.10    5.10
   3  -4   1  207.85    5.02
  -3  -4  -1  197.65    5.11
  -3  -4  -1  188.88    4.78
  -3  -4  -1  200.68    4.99
   3  -4   1  202.62    5.11
  -3  -4  -1  195.20    6.12
  -3  -4  -1  204.49    6.11
   3  -4   1  192.35    4.85
  -3  -4  -1  198.35    5.67
   3  -4   1  192.61    4.74
  -3  -4  -1  202.03    4.81
   3  -4   1  201.46    4.98
   3  -4   1  202.54    5.01
  -3  -4  -1  197.80    4.83
  -3  -4  -1  203.43    4.84
  -3  -4  -1  200.89    5.03
   3  -4   1  204.12    4.99
   3  -4   1  201.94    5.06
   3  -4   1  202.93    4.84
  -3  -4  -1  202.01    4.99
   3  -4   1  202.72    5.82
   3  -4   1  193.75    4.88
  -3  -4  -1  195.31    4.80
[truncated: 2,352,917 more chars]
